# Supplementary material for: Transcriptome analysis reveals potential function of long non-coding RNAs in 20-hydroxyecdysone regulated autophagy in Bombyx mori
Source: BMC Genomics. 2021 May 22;22:374. doi: 10.1186/s12864-021-07692-1 (PMC8140452; doi:10.1186/s12864-021-07692-1)
Supplement: Supplementary file 1 — Additional file 1. Summary of RNA-seq data of 12 silkworm samples. [file 12864_2021_7692_MOESM1_ESM.xlsx]

## Sheet: Reads data
Sample name	Raw reads	Clean reads	clean bases	Error rate(%)	Q20(%)	Q30(%)	GC content(%)
C_2h_1	85461322	83108178	12.47G	0.01	97.49	93.4	44.75
C_2h_2	82098422	80128654	12.02G	0.01	97.48	93.43	44.75
C_2h_3	87251072	84882388	12.73G	0.01	97.69	93.94	44.99
C_6h_1	85280592	83136716	12.47G	0.02	97.42	93.24	45.04
C_6h_2	89178628	86632634	12.99G	0.02	97.41	93.19	46.47
C_6h_3	104969690	102237020	15.34G	0.01	97.45	93.3	45.46
T_2h_1	83792572	80785018	12.12G	0.01	98.12	94.96	47.89
T_2h_2	89005428	86286966	12.94G	0.01	98.13	94.92	46.88
T_2h_3	87072450	84945456	12.74G	0.02	97.13	92.61	47.16
T_6h_1	90335278	87998128	13.2G	0.02	97.42	93.2	46.13
T_6h_2	108499728	105847342	15.88G	0.02	97.34	93.06	45.35
T_6h_3	96848850	94483612	14.17G	0.02	97.32	93.02	45.89

## Sheet: Reads mapped to genome
Sample name	Total reads	Total mapped	Multiple mapped	Uniquely mapped	Reads map to '+'	Reads map to '-'	Non-splice reads	Splice reads
C_2h_1	83108178	74339129 (89.45%)	3900239 (4.69%)	70438890 (84.76%)	35294870 (42.47%)	35144020 (42.29%)	46997475 (56.55%)	23441415 (28.21%)
C_2h_2	80128654	71462694 (89.18%)	3695014 (4.61%)	67767680 (84.57%)	33961551 (42.38%)	33806129 (42.19%)	45089165 (56.27%)	22678515 (28.3%)
C_2h_3	84882388	75940444 (89.47%)	3975998 (4.68%)	71964446 (84.78%)	36048455 (42.47%)	35915991 (42.31%)	47931379 (56.47%)	24033067 (28.31%)
C_6h_1	83136716	75332283 (90.61%)	3763967 (4.53%)	71568316 (86.09%)	35803390 (43.07%)	35764926 (43.02%)	47280497 (56.87%)	24287819 (29.21%)
C_6h_2	86632634	78029033 (90.07%)	4924211 (5.68%)	73104822 (84.38%)	36570318 (42.21%)	36534504 (42.17%)	47445544 (54.77%)	25659278 (29.62%)
C_6h_3	102237020	92313354 (90.29%)	5130789 (5.02%)	87182565 (85.27%)	43623384 (42.67%)	43559181 (42.61%)	57191096 (55.94%)	29991469 (29.34%)
T_2h_1	80785018	68766205 (85.12%)	7439732 (9.21%)	61326473 (75.91%)	30701536 (38%)	30624937 (37.91%)	42173382 (52.2%)	19153091 (23.71%)
T_2h_2	86286966	77827937 (90.2%)	4960792 (5.75%)	72867145 (84.45%)	36471807 (42.27%)	36395338 (42.18%)	47899235 (55.51%)	24967910 (28.94%)
T_2h_3	84945456	75131098 (88.45%)	7412604 (8.73%)	67718494 (79.72%)	33885240 (39.89%)	33833254 (39.83%)	44953979 (52.92%)	22764515 (26.8%)
T_6h_1	87998128	79546235 (90.4%)	4959360 (5.64%)	74586875 (84.76%)	37312316 (42.4%)	37274559 (42.36%)	48338788 (54.93%)	26248087 (29.83%)
T_6h_2	105847342	94835160 (89.6%)	8175098 (7.72%)	86660062 (81.87%)	43351242 (40.96%)	43308820 (40.92%)	57041401 (53.89%)	29618661 (27.98%)
T_6h_3	94483612	84306558 (89.23%)	7149391 (7.57%)	77157167 (81.66%)	38603582 (40.86%)	38553585 (40.8%)	51821846 (54.85%)	25335321 (26.81%)

## Sheet: Reads mapped to known genes
Samples	protein_coding	Others
C_2h_1	20819869 (59.45%)	14201054 (40.55%)
C_2h_2	20316656 (59.92%)	13589752 (40.08%)
C_2h_3	21212370 (59.26%)	14585927 (40.74%)
C_6h_1	23140756 (64.67%)	12642813 (35.33%)
C_6h_2	23075553 (63.08%)	13503822 (36.92%)
C_6h_3	27855379 (64.03%)	15646046 (35.97%)
T_2h_1	17398614 (56.67%)	13302279 (43.33%)
T_2h_2	21879150 (60.34%)	14380297 (39.66%)
T_2h_3	20049177 (59.21%)	13813916 (40.79%)
T_6h_1	23761994 (63.62%)	13588645 (36.38%)
T_6h_2	26921570 (62.20%)	16364084 (37.80%)
T_6h_3	23744789 (61.49%)	14871015 (38.51%)
