# Supplementary material for: Transcriptome analysis reveals potential function of long non-coding RNAs in 20-hydroxyecdysone regulated autophagy in Bombyx mori
Source: BMC Genomics. 2021 May 22;22:374. doi: 10.1186/s12864-021-07692-1 (PMC8140452; doi:10.1186/s12864-021-07692-1)
Supplement: Supplementary file 2 — Additional file 2. Detailed information of lncRNAs identified in this study. [file 12864_2021_7692_MOESM2_ESM.xlsx]

## Sheet: Sheet1
lncRNA_ID	lncRNA_Gene_ID	Gene_Type	Status	Chromosome	Start	End	Strand	Exon_number	Length	ORF
LNC_000001	XLOC_000099	lincRNA	lncRNA	nscaf1071	1279082	1284796	-	3	5305	128
LNC_000002	XLOC_000104	lincRNA	lncRNA	nscaf1108	125290	128074	+	4	935	73
LNC_000003	XLOC_000104	lincRNA	lncRNA	nscaf1108	125290	128074	+	4	744	73
LNC_000004	XLOC_000104	lincRNA	lncRNA	nscaf1108	125294	128074	+	3	890	72
LNC_000005	XLOC_000104	lincRNA	lncRNA	nscaf1108	125299	128074	+	5	321	61
LNC_000006	XLOC_000104	lincRNA	lncRNA	nscaf1108	126393	128074	+	4	271	40
LNC_000007	XLOC_000123	antisense_lncRNA	lncRNA	nscaf1108	1354558	1359866	+	2	2031	325
LNC_000008	XLOC_000147	lincRNA	lncRNA	nscaf1108	1490057	1524366	+	2	483	60
LNC_000009	XLOC_000147	lincRNA	lncRNA	nscaf1108	1490070	1494275	+	2	1554	79
LNC_000010	XLOC_000148	lincRNA	lncRNA	nscaf1108	1491125	1492688	+	2	1293	91
LNC_000011	XLOC_000272	lincRNA	lncRNA	nscaf1108	1372278	1375865	-	2	1734	93
LNC_000012	XLOC_000275	lincRNA	lncRNA	nscaf1108	1425086	1428934	-	2	3260	88
LNC_000013	XLOC_000326	lincRNA	lncRNA	nscaf1152	10	686	-	2	440	88
LNC_000014	XLOC_000329	lincRNA	lncRNA	nscaf1186	100	2118	+	2	1308	157
LNC_000015	XLOC_000351	lincRNA	lncRNA	nscaf1270	10	2633	-	2	1970	91
LNC_000016	XLOC_000358	lincRNA	lncRNA	nscaf1280	2	2070	-	2	1829	127
LNC_000017	XLOC_000400	lincRNA	lncRNA	nscaf1371	19242	22246	+	3	1158	132
LNC_000018	XLOC_000451	lincRNA	lncRNA	nscaf1641	40	3201	+	2	2096	170
LNC_000019	XLOC_000498	lincRNA	lncRNA	nscaf1681	1202771	1220242	+	2	961	70
LNC_000020	XLOC_000620	lincRNA	lncRNA	nscaf1681	4940891	4943439	+	2	1959	461
LNC_000021	XLOC_000669	lincRNA	lncRNA	nscaf1681	399327	401575	-	2	351	69
LNC_000022	XLOC_000701	lincRNA	lncRNA	nscaf1681	950400	954783	-	2	1148	101
LNC_000023	XLOC_000802	lincRNA	lncRNA	nscaf1681	3811535	3815436	-	2	3093	84
LNC_000024	XLOC_000802	lincRNA	lncRNA	nscaf1681	3811535	3815506	-	2	3860	85
LNC_000025	XLOC_000852	antisense_lncRNA	lncRNA	nscaf1681	5671101	5675307	-	4	1157	116
LNC_000026	XLOC_000860	lincRNA	lncRNA	nscaf1681	5798253	5800601	-	3	393	80
LNC_000027	XLOC_000863	lincRNA	lncRNA	nscaf1681	5881704	5888100	-	2	6001	88
LNC_000028	XLOC_000890	lincRNA	lncRNA	nscaf1690	645083	647511	+	3	2215	103
LNC_000029	XLOC_000890	lincRNA	lncRNA	nscaf1690	645087	647511	+	3	2210	103
LNC_000030	XLOC_000890	lincRNA	lncRNA	nscaf1690	645096	647511	+	3	2201	103
LNC_000031	XLOC_000928	lincRNA	lncRNA	nscaf1690	3034224	3035150	+	2	775	89
LNC_000032	XLOC_000929	lincRNA	lncRNA	nscaf1690	3141498	3147948	+	2	4957	125
LNC_000033	XLOC_000929	lincRNA	lncRNA	nscaf1690	3141523	3147948	+	3	3500	129
LNC_000034	XLOC_000929	lincRNA	lncRNA	nscaf1690	3141531	3147948	+	3	3337	138
LNC_000035	XLOC_000963	lincRNA	lncRNA	nscaf1690	4296970	4298180	+	2	1034	102
LNC_000036	XLOC_000967	lincRNA	lncRNA	nscaf1690	4395564	4454622	+	3	1551	148
LNC_000037	XLOC_000993	antisense_lncRNA	lncRNA	nscaf1690	5249125	5254464	+	2	1894	80
LNC_000038	XLOC_001068	antisense_lncRNA	lncRNA	nscaf1690	7423442	7424662	+	2	540	88
LNC_000039	XLOC_001068	antisense_lncRNA	lncRNA	nscaf1690	7423460	7424662	+	2	544	108
LNC_000040	XLOC_001085	lincRNA	lncRNA	nscaf1690	279180	279829	-	2	526	90
LNC_000041	XLOC_001098	lincRNA	lncRNA	nscaf1690	672231	674974	-	2	783	62
LNC_000042	XLOC_001100	lincRNA	lncRNA	nscaf1690	682178	684907	-	4	2203	128
LNC_000043	XLOC_001104	lincRNA	lncRNA	nscaf1690	788062	804601	-	4	817	81
LNC_000044	XLOC_001104	lincRNA	lncRNA	nscaf1690	802195	804557	-	3	1822	70
LNC_000045	XLOC_001104	lincRNA	lncRNA	nscaf1690	802195	804567	-	3	1963	70
LNC_000046	XLOC_001180	lincRNA	lncRNA	nscaf1690	2730142	2732022	-	2	280	84
LNC_000047	XLOC_001269	lincRNA	lncRNA	nscaf1690	5839037	5839549	-	2	383	78
LNC_000048	XLOC_001274	lincRNA	lncRNA	nscaf1690	5891961	5898670	-	2	6437	117
LNC_000049	XLOC_001337	lincRNA	lncRNA	nscaf1690	7673384	7686593	-	2	6497	88
LNC_000050	XLOC_001337	lincRNA	lncRNA	nscaf1690	7673384	7722472	-	6	611	91
LNC_000051	XLOC_001337	lincRNA	lncRNA	nscaf1690	7673384	7722691	-	5	776	91
LNC_000052	XLOC_001342	lincRNA	lncRNA	nscaf1690	7795350	7797829	-	2	2326	192
LNC_000053	XLOC_001456	lincRNA	lncRNA	nscaf1830	9753	11849	+	2	1651	130
LNC_000054	XLOC_001472	lincRNA	lncRNA	nscaf1898	91201	92953	+	2	528	93
LNC_000055	XLOC_001487	lincRNA	lncRNA	nscaf1898	490695	491768	+	2	338	98
LNC_000056	XLOC_001520	lincRNA	lncRNA	nscaf1898	2487929	2489596	+	2	315	92
LNC_000057	XLOC_001708	lincRNA	lncRNA	nscaf1898	9453861	9457451	+	2	851	81
LNC_000058	XLOC_001708	lincRNA	lncRNA	nscaf1898	9453861	9466989	+	3	810	81
LNC_000059	XLOC_001729	lincRNA	lncRNA	nscaf1898	10315334	10321035	+	2	5614	81
LNC_000060	XLOC_001771	lincRNA	lncRNA	nscaf1898	11417187	11422830	+	2	5431	98
LNC_000061	XLOC_001779	lincRNA	lncRNA	nscaf1898	11642635	11647567	+	2	4676	97
LNC_000062	XLOC_001806	lincRNA	lncRNA	nscaf1898	12965559	12970319	+	2	1851	118
LNC_000063	XLOC_001823	lincRNA	lncRNA	nscaf1898	13427082	13429752	+	2	892	78
LNC_000064	XLOC_001877	lincRNA	lncRNA	nscaf1898	5080	6257	-	2	900	96
LNC_000065	XLOC_001908	antisense_lncRNA	lncRNA	nscaf1898	269087	323743	-	2	1064	109
LNC_000066	XLOC_001952	lincRNA	lncRNA	nscaf1898	2648203	2671139	-	2	293	79
LNC_000067	XLOC_001958	lincRNA	lncRNA	nscaf1898	3399697	3400908	-	2	1107	93
LNC_000068	XLOC_001977	lincRNA	lncRNA	nscaf1898	4426507	4428682	-	2	2051	113
LNC_000069	XLOC_002015	lincRNA	lncRNA	nscaf1898	6111509	6119286	-	2	755	86
LNC_000070	XLOC_002057	lincRNA	lncRNA	nscaf1898	7401110	7404449	-	2	2342	97
LNC_000071	XLOC_002071	lincRNA	lncRNA	nscaf1898	7912046	7913691	-	3	1272	99
LNC_000072	XLOC_002117	lincRNA	lncRNA	nscaf1898	9788957	9790256	-	2	696	75
LNC_000073	XLOC_002161	lincRNA	lncRNA	nscaf1898	11185380	11191087	-	4	4033	91
LNC_000074	XLOC_002161	lincRNA	lncRNA	nscaf1898	11185380	11193532	-	4	685	65
LNC_000075	XLOC_002162	lincRNA	lncRNA	nscaf1898	11186639	11187185	-	2	470	86
LNC_000076	XLOC_002272	lincRNA	lncRNA	nscaf1898	14521713	14623945	-	3	3579	133
LNC_000077	XLOC_002360	lincRNA	lncRNA	nscaf1924	1	4038	-	4	2190	163
LNC_000078	XLOC_002360	lincRNA	lncRNA	nscaf1924	1	4038	-	5	1377	129
LNC_000079	XLOC_002412	lincRNA	lncRNA	nscaf20	5363	13493	-	2	2356	137
LNC_000080	XLOC_002457	lincRNA	lncRNA	nscaf2053	619820	628511	+	3	470	60
LNC_000081	XLOC_002469	lincRNA	lncRNA	nscaf2053	85300	87951	-	3	517	111
LNC_000082	XLOC_002469	lincRNA	lncRNA	nscaf2053	85300	87957	-	3	563	126
LNC_000083	XLOC_002534	lincRNA	lncRNA	nscaf2136	540781	547817	+	2	6765	119
LNC_000084	XLOC_002611	lincRNA	lncRNA	nscaf2136	4889817	4891312	+	2	1369	110
LNC_000085	XLOC_002680	lincRNA	lncRNA	nscaf2136	7463115	7463827	+	2	612	74
LNC_000086	XLOC_002680	lincRNA	lncRNA	nscaf2136	7463154	7463827	+	2	581	54
LNC_000087	XLOC_002855	lincRNA	lncRNA	nscaf2136	7029485	7061840	-	3	605	48
LNC_000088	XLOC_002915	lincRNA	lncRNA	nscaf2136	7456189	7465788	-	2	3677	105
LNC_000089	XLOC_002915	lincRNA	lncRNA	nscaf2136	7456189	7465788	-	2	3611	123
LNC_000090	XLOC_002940	lincRNA	lncRNA	nscaf2176	22924	25008	+	2	1004	127
LNC_000091	XLOC_002957	lincRNA	lncRNA	nscaf2176	345003	346999	+	3	398	63
LNC_000092	XLOC_003049	lincRNA	lncRNA	nscaf2176	2425426	2434110	+	2	854	216
LNC_000093	XLOC_003070	lincRNA	lncRNA	nscaf2176	3203924	3218481	+	5	3195	135
LNC_000094	XLOC_003086	lincRNA	lncRNA	nscaf2176	3581693	3591200	+	2	1890	93
LNC_000095	XLOC_003088	antisense_lncRNA	lncRNA	nscaf2176	3623219	3625172	+	3	430	87
LNC_000096	XLOC_003104	lincRNA	lncRNA	nscaf2176	4279537	4286439	+	3	649	122
LNC_000097	XLOC_003104	lincRNA	lncRNA	nscaf2176	4279663	4286439	+	3	518	101
LNC_000098	XLOC_003169	lincRNA	lncRNA	nscaf2176	1431074	1447251	-	2	4854	224
LNC_000099	XLOC_003251	lincRNA	lncRNA	nscaf2176	4085217	4090834	-	2	555	83
LNC_000100	XLOC_003260	lincRNA	lncRNA	nscaf2176	4242896	4304434	-	2	2858	417
LNC_000101	XLOC_003260	lincRNA	lncRNA	nscaf2176	4246090	4304436	-	2	3978	233
LNC_000102	XLOC_003275	lincRNA	lncRNA	nscaf2176	4332101	4333698	-	2	410	89
LNC_000103	XLOC_003359	lincRNA	lncRNA	nscaf2204	3632370	3633731	+	2	466	73
LNC_000104	XLOC_003493	lincRNA	lncRNA	nscaf2204	3491020	3491665	-	2	555	184
LNC_000105	XLOC_003549	lincRNA	lncRNA	nscaf2210	1472576	1474699	+	3	725	76
LNC_000106	XLOC_003565	lincRNA	lncRNA	nscaf2210	2068501	2069985	+	2	1110	169
LNC_000107	XLOC_003567	lincRNA	lncRNA	nscaf2210	2157600	2160358	+	3	2312	91
LNC_000108	XLOC_003610	lincRNA	lncRNA	nscaf2210	3261556	3263076	+	2	364	89
LNC_000109	XLOC_003764	lincRNA	lncRNA	nscaf2210	3786687	3792089	-	2	4334	509
LNC_000110	XLOC_003769	lincRNA	lncRNA	nscaf2210	4147040	4157200	-	3	712	212
LNC_000111	XLOC_003772	lincRNA	lncRNA	nscaf2210	4507678	4510401	-	2	1343	97
LNC_000112	XLOC_003940	lincRNA	lncRNA	nscaf2280	1431	2595	-	2	505	96
LNC_000113	XLOC_003943	lincRNA	lncRNA	nscaf2283	28348	38522	+	6	1048	229
LNC_000114	XLOC_003943	lincRNA	lncRNA	nscaf2283	28348	38522	+	8	1189	276
LNC_000115	XLOC_003943	lincRNA	lncRNA	nscaf2283	28348	38522	+	7	1114	251
LNC_000116	XLOC_004001	lincRNA	lncRNA	nscaf2330	2706728	2712413	+	2	5578	109
LNC_000117	XLOC_004096	lincRNA	lncRNA	nscaf2330	478467	484902	-	2	1945	84
LNC_000118	XLOC_004113	lincRNA	lncRNA	nscaf2330	1220406	1222317	-	3	1685	92
LNC_000119	XLOC_004187	antisense_lncRNA	lncRNA	nscaf2360	12603	17565	-	2	4057	88
LNC_000120	XLOC_004187	antisense_lncRNA	lncRNA	nscaf2360	12603	17565	-	2	4719	114
LNC_000121	XLOC_004192	lincRNA	lncRNA	nscaf2366	56625	78871	+	7	2840	509
LNC_000122	XLOC_004192	lincRNA	lncRNA	nscaf2366	56769	78871	+	7	2456	429
LNC_000123	XLOC_004192	lincRNA	lncRNA	nscaf2366	69137	78871	+	6	3320	425
LNC_000124	XLOC_004192	lincRNA	lncRNA	nscaf2366	69265	78871	+	6	3432	505
LNC_000125	XLOC_004227	antisense_lncRNA	lncRNA	nscaf2398	750857	754941	-	2	1054	74
LNC_000126	XLOC_004245	lincRNA	lncRNA	nscaf2457	16014	18770	+	2	1467	116
LNC_000127	XLOC_004259	lincRNA	lncRNA	nscaf2511	317956	325067	+	2	6436	110
LNC_000128	XLOC_004285	lincRNA	lncRNA	nscaf2511	646648	650742	+	2	3340	89
LNC_000129	XLOC_004285	lincRNA	lncRNA	nscaf2511	646974	650742	+	2	3622	114
LNC_000130	XLOC_004378	lincRNA	lncRNA	nscaf2511	2987929	3090115	+	2	403	54
LNC_000131	XLOC_004378	lincRNA	lncRNA	nscaf2511	2987929	3126026	+	2	738	70
LNC_000132	XLOC_004501	lincRNA	lncRNA	nscaf2511	2082542	2085935	-	2	3319	843
LNC_000133	XLOC_004568	lincRNA	lncRNA	nscaf2511	3607989	3609473	-	3	258	68
LNC_000134	XLOC_004620	lincRNA	lncRNA	nscaf2511	6338350	6345348	-	2	3299	169
LNC_000135	XLOC_004622	lincRNA	lncRNA	nscaf2511	6546460	6550903	-	2	2107	88
LNC_000136	XLOC_004622	lincRNA	lncRNA	nscaf2511	6546460	6550903	-	3	1112	88
LNC_000137	XLOC_004634	lincRNA	lncRNA	nscaf2529	120474	125689	+	2	2334	126
LNC_000138	XLOC_004648	lincRNA	lncRNA	nscaf2529	498041	513336	+	2	645	75
LNC_000139	XLOC_004663	lincRNA	lncRNA	nscaf2529	1213454	1236068	+	4	1406	98
LNC_000140	XLOC_004663	lincRNA	lncRNA	nscaf2529	1213959	1244764	+	4	1434	98
LNC_000141	XLOC_004700	lincRNA	lncRNA	nscaf2529	2667907	2670371	+	4	717	104
LNC_000142	XLOC_004721	lincRNA	lncRNA	nscaf2529	3566298	3567971	+	2	1462	76
LNC_000143	XLOC_004726	lincRNA	lncRNA	nscaf2529	4005781	4023590	+	3	1195	79
LNC_000144	XLOC_004800	lincRNA	lncRNA	nscaf2529	5271068	5279718	+	2	7763	107
LNC_000145	XLOC_004800	lincRNA	lncRNA	nscaf2529	5278221	5279718	+	2	1036	68
LNC_000146	XLOC_004808	lincRNA	lncRNA	nscaf2529	5444126	5447955	+	2	2361	571
LNC_000147	XLOC_004883	lincRNA	lncRNA	nscaf2529	2061282	2062327	-	2	978	95
LNC_000148	XLOC_004969	lincRNA	lncRNA	nscaf2529	4057965	4061114	-	2	2537	97
LNC_000149	XLOC_004970	antisense_lncRNA	lncRNA	nscaf2529	4087394	4182461	-	3	513	75
LNC_000150	XLOC_004995	lincRNA	lncRNA	nscaf2529	5026082	5027564	-	2	817	99
LNC_000151	XLOC_005013	lincRNA	lncRNA	nscaf2529	5282201	5283707	-	2	617	101
LNC_000152	XLOC_005025	lincRNA	lncRNA	nscaf2529	5627460	5629068	-	2	783	69
LNC_000153	XLOC_005025	lincRNA	lncRNA	nscaf2529	5627460	5630162	-	2	1724	97
LNC_000154	XLOC_005025	lincRNA	lncRNA	nscaf2529	5627460	5631424	-	3	922	73
LNC_000155	XLOC_005040	antisense_lncRNA	lncRNA	nscaf2556	565498	568828	+	3	1792	88
LNC_000156	XLOC_005106	lincRNA	lncRNA	nscaf2564	90019	93633	-	2	2808	105
LNC_000157	XLOC_005226	lincRNA	lncRNA	nscaf2575	3331927	3390283	+	2	7297	117
LNC_000158	XLOC_005448	lincRNA	lncRNA	nscaf2575	4506472	4506943	-	2	403	114
LNC_000159	XLOC_005463	lincRNA	lncRNA	nscaf2589	837766	877254	+	2	534	78
LNC_000160	XLOC_005463	lincRNA	lncRNA	nscaf2589	837768	912513	+	2	4868	105
LNC_000161	XLOC_005463	lincRNA	lncRNA	nscaf2589	837773	862232	+	2	486	76
LNC_000162	XLOC_005463	lincRNA	lncRNA	nscaf2589	837778	924807	+	3	464	74
LNC_000163	XLOC_005486	lincRNA	lncRNA	nscaf2589	1528090	1541324	+	2	9948	135
LNC_000164	XLOC_005486	lincRNA	lncRNA	nscaf2589	1528090	1568822	+	2	10046	135
LNC_000165	XLOC_005488	lincRNA	lncRNA	nscaf2589	1600957	1634085	+	2	1874	99
LNC_000166	XLOC_005572	lincRNA	lncRNA	nscaf2589	3813941	3815789	+	2	1441	86
LNC_000167	XLOC_005587	lincRNA	lncRNA	nscaf2589	4221933	4222850	+	2	356	81
LNC_000168	XLOC_005594	lincRNA	lncRNA	nscaf2589	4291179	4294272	+	4	1351	421
LNC_000169	XLOC_005594	lincRNA	lncRNA	nscaf2589	4291355	4294272	+	4	1358	421
LNC_000170	XLOC_005625	lincRNA	lncRNA	nscaf2589	5099542	5142139	+	2	5930	109
LNC_000171	XLOC_005677	lincRNA	lncRNA	nscaf2589	5684626	5688127	+	2	1213	98
LNC_000172	XLOC_005709	lincRNA	lncRNA	nscaf2589	418113	425298	-	2	668	73
LNC_000173	XLOC_005744	lincRNA	lncRNA	nscaf2589	2326041	2362440	-	2	16531	120
LNC_000174	XLOC_005829	lincRNA	lncRNA	nscaf2589	4496350	4497944	-	2	1178	89
LNC_000175	XLOC_005887	lincRNA	lncRNA	nscaf2589	6184646	6185492	-	2	624	75
LNC_000176	XLOC_005912	lincRNA	lncRNA	nscaf2589	6434033	6471763	-	2	1170	127
LNC_000177	XLOC_006128	lincRNA	lncRNA	nscaf2655	1100487	1101060	+	2	485	57
LNC_000178	XLOC_006258	lincRNA	lncRNA	nscaf2655	994683	999405	-	2	3958	94
LNC_000179	XLOC_006287	lincRNA	lncRNA	nscaf2655	1937897	1949762	-	2	11189	131
LNC_000180	XLOC_006348	lincRNA	lncRNA	nscaf2674	149650	150274	+	2	464	59
LNC_000181	XLOC_006386	antisense_lncRNA	lncRNA	nscaf2674	1425081	1554911	+	3	622	70
LNC_000182	XLOC_006450	antisense_lncRNA	lncRNA	nscaf2674	2075527	2089525	+	2	9777	129
LNC_000183	XLOC_006466	lincRNA	lncRNA	nscaf2674	2781596	2782932	+	2	1036	169
LNC_000184	XLOC_006472	lincRNA	lncRNA	nscaf2674	2894942	2905348	+	2	1489	178
LNC_000185	XLOC_006472	lincRNA	lncRNA	nscaf2674	2895089	2905348	+	3	1437	142
LNC_000186	XLOC_006472	lincRNA	lncRNA	nscaf2674	2897853	2905348	+	2	1406	176
LNC_000187	XLOC_006482	lincRNA	lncRNA	nscaf2674	3132086	3134590	+	2	463	43
LNC_000188	XLOC_006546	lincRNA	lncRNA	nscaf2674	5416274	5418964	+	2	2288	78
LNC_000189	XLOC_006551	lincRNA	lncRNA	nscaf2674	5450835	5454477	+	2	1082	69
LNC_000190	XLOC_006558	lincRNA	lncRNA	nscaf2674	5607064	5608428	+	2	502	61
LNC_000191	XLOC_006563	lincRNA	lncRNA	nscaf2674	5723450	5735193	+	3	8044	630
LNC_000192	XLOC_006563	lincRNA	lncRNA	nscaf2674	5723455	5735193	+	4	7224	630
LNC_000193	XLOC_006616	lincRNA	lncRNA	nscaf2674	7354560	7355735	+	3	851	104
LNC_000194	XLOC_006616	lincRNA	lncRNA	nscaf2674	7354561	7355735	+	3	891	78
LNC_000195	XLOC_006661	lincRNA	lncRNA	nscaf2674	1561278	1575468	-	8	5296	405
LNC_000196	XLOC_006686	lincRNA	lncRNA	nscaf2674	2034346	2034818	-	2	323	79
LNC_000197	XLOC_006718	lincRNA	lncRNA	nscaf2674	3179783	3188043	-	2	1897	95
LNC_000198	XLOC_006718	lincRNA	lncRNA	nscaf2674	3179783	3188960	-	3	1948	125
LNC_000199	XLOC_006718	lincRNA	lncRNA	nscaf2674	3179783	3189068	-	2	1920	95
LNC_000200	XLOC_006718	lincRNA	lncRNA	nscaf2674	3179783	3201176	-	3	2413	108
LNC_000201	XLOC_006776	lincRNA	lncRNA	nscaf2674	5023362	5025078	-	3	684	71
LNC_000202	XLOC_006776	lincRNA	lncRNA	nscaf2674	5023362	5025078	-	3	755	71
LNC_000203	XLOC_006872	lincRNA	lncRNA	nscaf2674	7890408	7895849	-	2	3476	80
LNC_000204	XLOC_006924	lincRNA	lncRNA	nscaf2681	577276	581068	-	2	2295	84
LNC_000205	XLOC_006962	lincRNA	lncRNA	nscaf2686	60820	63822	+	2	538	94
LNC_000206	XLOC_007027	lincRNA	lncRNA	nscaf2686	971686	977608	-	2	5404	160
LNC_000207	XLOC_007100	lincRNA	lncRNA	nscaf2734	198965	199406	-	2	345	67
LNC_000208	XLOC_007198	lincRNA	lncRNA	nscaf2734	1842315	1859229	-	2	16241	130
LNC_000209	XLOC_007199	lincRNA	lncRNA	nscaf2734	1860200	1861116	-	2	395	75
LNC_000210	XLOC_007205	lincRNA	lncRNA	nscaf2734	1968675	1980416	-	3	11108	109
LNC_000211	XLOC_007205	lincRNA	lncRNA	nscaf2734	1968675	1980416	-	3	10312	109
LNC_000212	XLOC_007286	lincRNA	lncRNA	nscaf2759	606769	608108	-	2	1267	126
LNC_000213	XLOC_007286	lincRNA	lncRNA	nscaf2759	606769	608578	-	2	440	108
LNC_000214	XLOC_007349	lincRNA	lncRNA	nscaf2766	241344	241961	-	2	471	62
LNC_000215	XLOC_007349	lincRNA	lncRNA	nscaf2766	241344	242333	-	2	850	72
LNC_000216	XLOC_007372	lincRNA	lncRNA	nscaf2766	1061168	1075039	-	4	617	128
LNC_000217	XLOC_007390	lincRNA	lncRNA	nscaf2767	397155	403701	+	6	1157	74
LNC_000218	XLOC_007390	lincRNA	lncRNA	nscaf2767	397528	403701	+	5	1138	74
LNC_000219	XLOC_007417	lincRNA	lncRNA	nscaf2767	1203465	1211160	+	2	6766	83
LNC_000220	XLOC_007586	lincRNA	lncRNA	nscaf2767	2361198	2364190	-	2	2802	105
LNC_000221	XLOC_007597	lincRNA	lncRNA	nscaf2767	2868644	2870597	-	3	1482	237
LNC_000222	XLOC_007597	lincRNA	lncRNA	nscaf2767	2868644	2870597	-	2	1866	298
LNC_000223	XLOC_007687	lincRNA	lncRNA	nscaf2770	1	4073	+	2	2003	135
LNC_000224	XLOC_007898	lincRNA	lncRNA	nscaf2781	27209	28524	+	2	1104	78
LNC_000225	XLOC_007904	lincRNA	lncRNA	nscaf2781	41756	45334	+	2	3473	101
LNC_000226	XLOC_007910	antisense_lncRNA	lncRNA	nscaf2781	206599	214450	+	2	6574	157
LNC_000227	XLOC_007910	antisense_lncRNA	lncRNA	nscaf2781	206611	214450	+	2	6175	157
LNC_000228	XLOC_007910	antisense_lncRNA	lncRNA	nscaf2781	206620	214450	+	2	6355	157
LNC_000229	XLOC_007910	antisense_lncRNA	lncRNA	nscaf2781	206630	214450	+	2	6242	157
LNC_000230	XLOC_007928	antisense_lncRNA	lncRNA	nscaf2781	381902	403772	+	2	15149	260
LNC_000231	XLOC_007928	antisense_lncRNA	lncRNA	nscaf2781	382039	403772	+	2	14762	260
LNC_000232	XLOC_007964	antisense_lncRNA	lncRNA	nscaf2782	91972	98170	+	2	6033	155
LNC_000233	XLOC_008060	lincRNA	lncRNA	nscaf2789	1582277	1584792	+	2	2261	129
LNC_000234	XLOC_008068	lincRNA	lncRNA	nscaf2789	224316	225969	-	2	1555	87
LNC_000235	XLOC_008116	lincRNA	lncRNA	nscaf2793	21242	37528	+	3	10926	124
LNC_000236	XLOC_008154	lincRNA	lncRNA	nscaf2795	1409290	1410888	+	2	801	69
LNC_000237	XLOC_008158	lincRNA	lncRNA	nscaf2795	1463293	1480338	+	2	14371	134
LNC_000238	XLOC_008327	lincRNA	lncRNA	nscaf2795	3962229	3963859	-	2	1546	83
LNC_000239	XLOC_008343	lincRNA	lncRNA	nscaf2797	33278	34454	+	2	425	66
LNC_000240	XLOC_008343	antisense_lncRNA	lncRNA	nscaf2797	33278	140144	+	2	571	66
LNC_000241	XLOC_008343	antisense_lncRNA	lncRNA	nscaf2797	33278	205347	+	2	1745	127
LNC_000242	XLOC_008343	antisense_lncRNA	lncRNA	nscaf2797	33278	303977	+	3	1479	127
LNC_000243	XLOC_008343	antisense_lncRNA	lncRNA	nscaf2797	33278	373815	+	4	945	158
LNC_000244	XLOC_008405	antisense_lncRNA	lncRNA	nscaf2797	1286646	1290190	-	4	1232	127
LNC_000245	XLOC_008409	lincRNA	lncRNA	nscaf2797	1323354	1324552	-	2	705	83
LNC_000246	XLOC_008416	lincRNA	lncRNA	nscaf2800	235698	264277	+	2	5257	146
LNC_000247	XLOC_008416	lincRNA	lncRNA	nscaf2800	235764	264277	+	2	5192	146
LNC_000248	XLOC_008416	lincRNA	lncRNA	nscaf2800	235774	294415	+	3	7399	136
LNC_000249	XLOC_008429	lincRNA	lncRNA	nscaf2800	713595	748261	+	2	803	75
LNC_000250	XLOC_008471	lincRNA	lncRNA	nscaf2800	2191870	2232863	+	2	893	107
LNC_000251	XLOC_008521	lincRNA	lncRNA	nscaf2800	32348	123694	-	2	29496	171
LNC_000252	XLOC_008575	lincRNA	lncRNA	nscaf2800	2129600	2130909	-	2	1001	75
LNC_000253	XLOC_008625	lincRNA	lncRNA	nscaf2801	242347	244981	-	4	756	65
LNC_000254	XLOC_008661	lincRNA	lncRNA	nscaf2804	1872	4528	+	4	595	138
LNC_000255	XLOC_008707	lincRNA	lncRNA	nscaf2810	6305	7792	+	3	1053	122
LNC_000256	XLOC_008707	lincRNA	lncRNA	nscaf2810	6305	7792	+	2	1400	267
LNC_000257	XLOC_008713	lincRNA	lncRNA	nscaf2810	316368	316996	+	2	443	45
LNC_000258	XLOC_008735	antisense_lncRNA	lncRNA	nscaf2810	535382	538661	-	2	872	80
LNC_000259	XLOC_008735	antisense_lncRNA	lncRNA	nscaf2810	535382	538814	-	2	568	71
LNC_000260	XLOC_008743	lincRNA	lncRNA	nscaf2811	577081	580834	+	2	3674	97
LNC_000261	XLOC_008743	lincRNA	lncRNA	nscaf2811	577081	580834	+	2	3673	97
LNC_000262	XLOC_008743	lincRNA	lncRNA	nscaf2811	577081	580834	+	2	3678	97
LNC_000263	XLOC_008792	lincRNA	lncRNA	nscaf2813	836066	907531	+	2	924	65
LNC_000264	XLOC_008839	lincRNA	lncRNA	nscaf2814	181279	183802	+	2	2354	86
LNC_000265	XLOC_008844	lincRNA	lncRNA	nscaf2814	499474	500545	+	2	987	79
LNC_000266	XLOC_008896	lincRNA	lncRNA	nscaf2815	2135621	2136480	+	2	337	63
LNC_000267	XLOC_008932	lincRNA	lncRNA	nscaf2815	1739981	1741535	-	2	392	90
LNC_000268	XLOC_008976	lincRNA	lncRNA	nscaf2818	1330892	1332496	+	2	738	197
LNC_000269	XLOC_008982	antisense_lncRNA	lncRNA	nscaf2818	1469628	1474736	+	4	1155	137
LNC_000270	XLOC_009008	lincRNA	lncRNA	nscaf2818	2895895	2900674	+	2	4347	105
LNC_000271	XLOC_009033	antisense_lncRNA	lncRNA	nscaf2818	644243	652005	-	2	7183	166
LNC_000272	XLOC_009093	lincRNA	lncRNA	nscaf2818	2374193	2378111	-	2	805	107
LNC_000273	XLOC_009097	lincRNA	lncRNA	nscaf2818	2576696	2577628	-	3	774	71
LNC_000274	XLOC_009097	lincRNA	lncRNA	nscaf2818	2576696	2577628	-	4	400	53
LNC_000275	XLOC_009121	lincRNA	lncRNA	nscaf2819	355920	383462	+	2	5145	144
LNC_000276	XLOC_009156	antisense_lncRNA	lncRNA	nscaf2822	340589	344464	+	2	3555	387
LNC_000277	XLOC_009190	lincRNA	lncRNA	nscaf2822	1042974	1047523	+	3	2420	528
LNC_000278	XLOC_009190	lincRNA	lncRNA	nscaf2822	1042985	1047523	+	3	2328	485
LNC_000279	XLOC_009190	lincRNA	lncRNA	nscaf2822	1043723	1047523	+	3	3630	485
LNC_000280	XLOC_009192	lincRNA	lncRNA	nscaf2822	1077860	1082860	+	4	2016	140
LNC_000281	XLOC_009192	lincRNA	lncRNA	nscaf2822	1077875	1082860	+	3	2272	115
LNC_000282	XLOC_009205	antisense_lncRNA	lncRNA	nscaf2822	1311071	1314695	+	3	1155	138
LNC_000283	XLOC_009270	lincRNA	lncRNA	nscaf2822	381912	384492	-	2	1088	92
LNC_000284	XLOC_009421	lincRNA	lncRNA	nscaf2823	1548866	1555058	+	2	5958	112
LNC_000285	XLOC_009463	lincRNA	lncRNA	nscaf2823	3716659	3720233	+	2	2084	401
LNC_000286	XLOC_009463	lincRNA	lncRNA	nscaf2823	3716659	3720233	+	2	3169	401
LNC_000287	XLOC_009463	lincRNA	lncRNA	nscaf2823	3717619	3720233	+	3	2041	315
LNC_000288	XLOC_009463	lincRNA	lncRNA	nscaf2823	3717632	3720233	+	4	1622	214
LNC_000289	XLOC_009490	lincRNA	lncRNA	nscaf2823	300014	304070	-	3	2408	404
LNC_000290	XLOC_009490	lincRNA	lncRNA	nscaf2823	300014	304141	-	2	3072	518
LNC_000291	XLOC_009490	lincRNA	lncRNA	nscaf2823	300014	304149	-	2	3543	783
LNC_000292	XLOC_009490	lincRNA	lncRNA	nscaf2823	300014	305096	-	3	2665	373
LNC_000293	XLOC_009490	lincRNA	lncRNA	nscaf2823	300014	305104	-	3	3136	532
LNC_000294	XLOC_009490	lincRNA	lncRNA	nscaf2823	300014	305242	-	4	2218	273
LNC_000295	XLOC_009525	lincRNA	lncRNA	nscaf2823	2201943	2220032	-	2	17256	162
LNC_000296	XLOC_009680	lincRNA	lncRNA	nscaf2826	323665	335133	+	2	9459	84
LNC_000297	XLOC_009684	lincRNA	lncRNA	nscaf2826	446773	448871	+	2	696	62
LNC_000298	XLOC_009723	lincRNA	lncRNA	nscaf2827	1329576	1333075	+	2	3095	126
LNC_000299	XLOC_009775	lincRNA	lncRNA	nscaf2827	1006066	1023478	-	2	1189	83
LNC_000300	XLOC_009794	lincRNA	lncRNA	nscaf2827	1778680	1780617	-	3	849	91
LNC_000301	XLOC_009817	lincRNA	lncRNA	nscaf2828	326617	327696	+	2	446	59
LNC_000302	XLOC_009857	lincRNA	lncRNA	nscaf2828	1104079	1107055	+	2	2812	89
LNC_000303	XLOC_009873	lincRNA	lncRNA	nscaf2828	1221742	1223499	+	2	1100	68
LNC_000304	XLOC_009922	lincRNA	lncRNA	nscaf2828	3146895	3159024	+	2	3569	134
LNC_000305	XLOC_010002	lincRNA	lncRNA	nscaf2828	5491320	5496268	+	5	666	89
LNC_000306	XLOC_010002	lincRNA	lncRNA	nscaf2828	5493857	5496268	+	3	391	70
LNC_000307	XLOC_010034	lincRNA	lncRNA	nscaf2828	426223	426977	-	2	620	199
LNC_000308	XLOC_010048	lincRNA	lncRNA	nscaf2828	739358	740803	-	3	257	54
LNC_000309	XLOC_010188	lincRNA	lncRNA	nscaf2828	4727782	4749082	-	2	3788	100
LNC_000310	XLOC_010385	lincRNA	lncRNA	nscaf2829	3675690	3710831	+	4	2267	141
LNC_000311	XLOC_010399	lincRNA	lncRNA	nscaf2829	4386043	4391359	+	2	5011	80
LNC_000312	XLOC_010464	lincRNA	lncRNA	nscaf2829	2408741	2530371	-	3	540	109
LNC_000313	XLOC_010465	lincRNA	lncRNA	nscaf2829	2530590	2560973	-	3	575	77
LNC_000314	XLOC_010507	lincRNA	lncRNA	nscaf2829	4236992	4243646	-	3	3952	150
LNC_000315	XLOC_010537	lincRNA	lncRNA	nscaf2830	214682	217142	-	2	2029	108
LNC_000316	XLOC_010741	lincRNA	lncRNA	nscaf2839	401724	404801	+	3	2691	333
LNC_000317	XLOC_010750	lincRNA	lncRNA	nscaf2839	520235	521365	+	2	1042	66
LNC_000318	XLOC_010792	lincRNA	lncRNA	nscaf2842	541446	544747	+	2	2309	390
LNC_000319	XLOC_010792	lincRNA	lncRNA	nscaf2842	541446	544747	+	3	1770	436
LNC_000320	XLOC_010818	lincRNA	lncRNA	nscaf2842	196321	202782	-	2	6353	105
LNC_000321	XLOC_010865	lincRNA	lncRNA	nscaf2844	49618	54193	-	2	1285	57
LNC_000322	XLOC_010894	lincRNA	lncRNA	nscaf2847	439926	441483	+	2	1146	168
LNC_000323	XLOC_010907	lincRNA	lncRNA	nscaf2847	919104	926505	+	4	2062	110
LNC_000324	XLOC_010908	antisense_lncRNA	lncRNA	nscaf2847	951111	960616	+	2	2043	101
LNC_000325	XLOC_010908	antisense_lncRNA	lncRNA	nscaf2847	951381	960616	+	3	1942	101
LNC_000326	XLOC_010908	antisense_lncRNA	lncRNA	nscaf2847	951816	960616	+	3	1718	101
LNC_000327	XLOC_010908	antisense_lncRNA	lncRNA	nscaf2847	952337	960616	+	2	1699	114
LNC_000328	XLOC_010979	lincRNA	lncRNA	nscaf2847	4572076	4580120	+	2	6629	183
LNC_000329	XLOC_010987	lincRNA	lncRNA	nscaf2847	4731378	4893065	+	3	7177	129
LNC_000330	XLOC_011071	lincRNA	lncRNA	nscaf2847	6099654	6121442	+	2	16055	243
LNC_000331	XLOC_011071	lincRNA	lncRNA	nscaf2847	6099692	6229140	+	3	1209	167
LNC_000332	XLOC_011076	lincRNA	lncRNA	nscaf2847	6145175	6183861	+	2	3338	129
LNC_000333	XLOC_011143	lincRNA	lncRNA	nscaf2847	8169566	8171750	+	2	1659	83
LNC_000334	XLOC_011165	lincRNA	lncRNA	nscaf2847	8636685	8645054	+	2	7139	107
LNC_000335	XLOC_011210	lincRNA	lncRNA	nscaf2847	1038005	1047701	-	2	1755	101
LNC_000336	XLOC_011254	lincRNA	lncRNA	nscaf2847	1840596	1898283	-	2	8022	165
LNC_000337	XLOC_011254	lincRNA	lncRNA	nscaf2847	1840596	2027348	-	2	7756	165
LNC_000338	XLOC_011373	lincRNA	lncRNA	nscaf2847	3525827	3526870	-	2	971	79
LNC_000339	XLOC_011388	lincRNA	lncRNA	nscaf2847	4117609	4142211	-	2	383	115
LNC_000340	XLOC_011414	lincRNA	lncRNA	nscaf2847	5354033	5376896	-	2	445	73
LNC_000341	XLOC_011414	lincRNA	lncRNA	nscaf2847	5376136	5376896	-	2	586	63
LNC_000342	XLOC_011513	lincRNA	lncRNA	nscaf2847	7516242	7517958	-	2	1650	120
LNC_000343	XLOC_011527	lincRNA	lncRNA	nscaf2847	8050680	8052440	-	2	1654	81
LNC_000344	XLOC_011543	lincRNA	lncRNA	nscaf2847	8387031	8387546	-	2	406	52
LNC_000345	XLOC_011548	lincRNA	lncRNA	nscaf2847	8632690	8643299	-	2	9437	96
LNC_000346	XLOC_011555	antisense_lncRNA	lncRNA	nscaf2848	50710	55679	-	2	812	105
LNC_000347	XLOC_011561	lincRNA	lncRNA	nscaf2851	455952	457954	+	2	641	110
LNC_000348	XLOC_011585	lincRNA	lncRNA	nscaf2851	349809	352971	-	2	2268	143
LNC_000349	XLOC_011599	lincRNA	lncRNA	nscaf2851	585128	595057	-	2	3249	113
LNC_000350	XLOC_011681	lincRNA	lncRNA	nscaf2852	1225823	1229429	+	2	2966	93
LNC_000351	XLOC_011781	lincRNA	lncRNA	nscaf2852	5	58042	-	2	3271	118
LNC_000352	XLOC_011805	lincRNA	lncRNA	nscaf2852	1682048	1693544	-	2	5691	114
LNC_000353	XLOC_011805	lincRNA	lncRNA	nscaf2852	1682048	1704261	-	2	1602	118
LNC_000354	XLOC_011807	lincRNA	lncRNA	nscaf2852	1696571	1702741	-	2	3864	94
LNC_000355	XLOC_011824	lincRNA	lncRNA	nscaf2852	2283835	2293115	-	2	9169	114
LNC_000356	XLOC_011824	lincRNA	lncRNA	nscaf2852	2283835	2293115	-	2	8970	114
LNC_000357	XLOC_011837	lincRNA	lncRNA	nscaf2852	2942999	2945298	-	2	1039	121
LNC_000358	XLOC_011837	lincRNA	lncRNA	nscaf2852	2942999	2946501	-	2	962	95
LNC_000359	XLOC_011884	antisense_lncRNA	lncRNA	nscaf2853	914363	917284	+	2	2486	152
LNC_000360	XLOC_011889	antisense_lncRNA	lncRNA	nscaf2853	987470	994126	+	2	280	57
LNC_000361	XLOC_011911	lincRNA	lncRNA	nscaf2853	1997808	2002343	+	2	4061	184
LNC_000362	XLOC_011917	lincRNA	lncRNA	nscaf2853	2280572	2290281	+	2	904	74
LNC_000363	XLOC_011929	lincRNA	lncRNA	nscaf2853	3139087	3151998	+	2	6026	94
LNC_000364	XLOC_011929	lincRNA	lncRNA	nscaf2853	3139091	3159826	+	5	13164	98
LNC_000365	XLOC_011929	lincRNA	lncRNA	nscaf2853	3147962	3162305	+	3	11090	108
LNC_000366	XLOC_011929	lincRNA	lncRNA	nscaf2853	3147962	3168326	+	4	12187	108
LNC_000367	XLOC_011929	lincRNA	lncRNA	nscaf2853	3148267	3209151	+	6	3495	118
LNC_000368	XLOC_011944	lincRNA	lncRNA	nscaf2853	3467663	3472848	+	2	1900	119
LNC_000369	XLOC_011944	lincRNA	lncRNA	nscaf2853	3467663	3478148	+	4	2717	95
LNC_000370	XLOC_011944	lincRNA	lncRNA	nscaf2853	3467663	3478148	+	3	3368	112
LNC_000371	XLOC_011944	lincRNA	lncRNA	nscaf2853	3472989	3478148	+	2	4509	91
LNC_000372	XLOC_011945	lincRNA	lncRNA	nscaf2853	3550285	3634162	+	4	13040	140
LNC_000373	XLOC_011945	lincRNA	lncRNA	nscaf2853	3550285	3634162	+	4	13014	140
LNC_000374	XLOC_011945	lincRNA	lncRNA	nscaf2853	3550315	3634162	+	4	13012	140
LNC_000375	XLOC_011960	lincRNA	lncRNA	nscaf2853	4183303	4187869	+	2	2715	120
LNC_000376	XLOC_011979	lincRNA	lncRNA	nscaf2853	4907333	4910266	+	4	754	195
LNC_000377	XLOC_011999	lincRNA	lncRNA	nscaf2853	5695640	5696322	+	2	614	189
LNC_000378	XLOC_012078	lincRNA	lncRNA	nscaf2853	572982	573661	-	2	528	65
LNC_000379	XLOC_012140	lincRNA	lncRNA	nscaf2853	1199579	1200930	-	2	1251	78
LNC_000380	XLOC_012149	antisense_lncRNA	lncRNA	nscaf2853	1302097	1302788	-	2	538	69
LNC_000381	XLOC_012159	antisense_lncRNA	lncRNA	nscaf2853	1863412	1878945	-	4	1416	134
LNC_000382	XLOC_012172	lincRNA	lncRNA	nscaf2853	2507494	2510547	-	2	2409	80
LNC_000383	XLOC_012172	lincRNA	lncRNA	nscaf2853	2507494	2511008	-	2	1828	80
LNC_000384	XLOC_012172	lincRNA	lncRNA	nscaf2853	2507494	2514792	-	3	1791	80
LNC_000385	XLOC_012172	lincRNA	lncRNA	nscaf2853	2507494	2514792	-	2	7160	105
LNC_000386	XLOC_012172	lincRNA	lncRNA	nscaf2853	2507494	2524534	-	4	884	52
LNC_000387	XLOC_012172	lincRNA	lncRNA	nscaf2853	2507494	2533871	-	3	1834	80
LNC_000388	XLOC_012172	lincRNA	lncRNA	nscaf2853	2507494	2533915	-	4	1958	83
LNC_000389	XLOC_012192	lincRNA	lncRNA	nscaf2853	2878698	2883603	-	2	3167	125
LNC_000390	XLOC_012316	lincRNA	lncRNA	nscaf2853	5159872	5160428	-	2	477	72
LNC_000391	XLOC_012317	antisense_lncRNA	lncRNA	nscaf2853	5163204	5168484	-	3	1507	122
LNC_000392	XLOC_012317	antisense_lncRNA	lncRNA	nscaf2853	5163204	5168680	-	2	1136	96
LNC_000393	XLOC_012317	antisense_lncRNA	lncRNA	nscaf2853	5163204	5168680	-	3	1482	159
LNC_000394	XLOC_012322	lincRNA	lncRNA	nscaf2853	5430833	5442470	-	2	729	95
LNC_000395	XLOC_012385	antisense_lncRNA	lncRNA	nscaf2855	84458	99744	+	2	13230	171
LNC_000396	XLOC_012394	lincRNA	lncRNA	nscaf2855	683101	803548	+	5	12791	118
LNC_000397	XLOC_012394	lincRNA	lncRNA	nscaf2855	683297	874588	+	4	1515	117
LNC_000398	XLOC_012394	lincRNA	lncRNA	nscaf2855	683297	912049	+	4	7229	116
LNC_000399	XLOC_012394	lincRNA	lncRNA	nscaf2855	683453	838943	+	4	710	108
LNC_000400	XLOC_012418	lincRNA	lncRNA	nscaf2855	1440810	1443246	+	4	1110	84
LNC_000401	XLOC_012418	lincRNA	lncRNA	nscaf2855	1440810	1443246	+	3	1061	69
LNC_000402	XLOC_012418	lincRNA	lncRNA	nscaf2855	1441052	1443246	+	3	1118	69
LNC_000403	XLOC_012438	lincRNA	lncRNA	nscaf2855	2215567	2269160	+	2	703	103
LNC_000404	XLOC_012482	lincRNA	lncRNA	nscaf2855	3759736	3763193	+	2	1752	364
LNC_000405	XLOC_012497	lincRNA	lncRNA	nscaf2855	4183220	4186446	+	2	2410	464
LNC_000406	XLOC_012497	lincRNA	lncRNA	nscaf2855	4183245	4186446	+	2	2037	348
LNC_000407	XLOC_012511	lincRNA	lncRNA	nscaf2855	4377230	4380544	+	3	1166	172
LNC_000408	XLOC_012511	lincRNA	lncRNA	nscaf2855	4377230	4380544	+	4	918	153
LNC_000409	XLOC_012517	lincRNA	lncRNA	nscaf2855	4813998	4816248	+	2	2163	84
LNC_000410	XLOC_012612	lincRNA	lncRNA	nscaf2855	18907	20988	-	3	1229	100
LNC_000411	XLOC_012612	lincRNA	lncRNA	nscaf2855	18907	21154	-	4	837	100
LNC_000412	XLOC_012616	lincRNA	lncRNA	nscaf2855	63991	67940	-	2	573	76
LNC_000413	XLOC_012619	lincRNA	lncRNA	nscaf2855	111135	113582	-	2	1358	133
LNC_000414	XLOC_012619	lincRNA	lncRNA	nscaf2855	111135	113847	-	2	1375	113
LNC_000415	XLOC_012619	lincRNA	lncRNA	nscaf2855	111135	115336	-	2	2935	126
LNC_000416	XLOC_012651	lincRNA	lncRNA	nscaf2855	2135531	2136454	-	2	837	59
LNC_000417	XLOC_012654	lincRNA	lncRNA	nscaf2855	2206546	2207796	-	4	640	63
LNC_000418	XLOC_012654	lincRNA	lncRNA	nscaf2855	2206633	2207791	-	3	876	62
LNC_000419	XLOC_012705	lincRNA	lncRNA	nscaf2855	2726560	2734552	-	2	7905	114
LNC_000420	XLOC_012800	lincRNA	lncRNA	nscaf2855	4313755	4314753	-	3	354	39
LNC_000421	XLOC_012800	lincRNA	lncRNA	nscaf2855	4313755	4325564	-	2	242	69
LNC_000422	XLOC_012855	lincRNA	lncRNA	nscaf2855	6477055	6511361	-	2	925	97
LNC_000423	XLOC_012897	lincRNA	lncRNA	nscaf2857	24665	34712	+	2	628	138
LNC_000424	XLOC_012979	lincRNA	lncRNA	nscaf2859	37175	39868	-	2	2081	69
LNC_000425	XLOC_013013	lincRNA	lncRNA	nscaf2859	856613	858407	-	2	1475	97
LNC_000426	XLOC_013056	antisense_lncRNA	lncRNA	nscaf2860	917	7677	+	2	6467	95
LNC_000427	XLOC_013107	lincRNA	lncRNA	nscaf2860	1201975	1207946	+	2	5894	188
LNC_000428	XLOC_013107	lincRNA	lncRNA	nscaf2860	1202322	1297363	+	5	865	212
LNC_000429	XLOC_013132	lincRNA	lncRNA	nscaf2860	2416227	2419228	+	2	2414	545
LNC_000430	XLOC_013185	lincRNA	lncRNA	nscaf2860	2009358	2010644	-	3	611	70
LNC_000431	XLOC_013200	lincRNA	lncRNA	nscaf2860	2845761	2846185	-	2	325	55
LNC_000432	XLOC_013212	lincRNA	lncRNA	nscaf2860	3039661	3041121	-	3	452	68
LNC_000433	XLOC_013216	lincRNA	lncRNA	nscaf2862	5310	20990	+	2	7485	104
LNC_000434	XLOC_013280	lincRNA	lncRNA	nscaf2865	2691485	2692905	+	2	563	73
LNC_000435	XLOC_013283	lincRNA	lncRNA	nscaf2865	3013151	3015849	+	2	488	79
LNC_000436	XLOC_013471	lincRNA	lncRNA	nscaf2865	2251254	2253492	-	3	780	85
LNC_000437	XLOC_013471	lincRNA	lncRNA	nscaf2865	2251254	2253626	-	3	716	100
LNC_000438	XLOC_013471	lincRNA	lncRNA	nscaf2865	2251254	2254383	-	4	838	120
LNC_000439	XLOC_013471	lincRNA	lncRNA	nscaf2865	2251254	2254677	-	3	1482	118
LNC_000440	XLOC_013485	lincRNA	lncRNA	nscaf2865	3088820	3092526	-	3	656	72
LNC_000441	XLOC_013621	lincRNA	lncRNA	nscaf2868	1709102	1711470	-	2	1142	103
LNC_000442	XLOC_013626	lincRNA	lncRNA	nscaf2873	25	3838	+	2	3531	123
LNC_000443	XLOC_013629	lincRNA	lncRNA	nscaf2873	166949	167558	+	2	522	53
LNC_000444	XLOC_013639	lincRNA	lncRNA	nscaf2873	98176	105657	-	3	758	123
LNC_000445	XLOC_013639	lincRNA	lncRNA	nscaf2873	99262	105661	-	2	1525	113
LNC_000446	XLOC_013794	lincRNA	lncRNA	nscaf2876	1327160	1331028	-	2	463	87
LNC_000447	XLOC_013820	lincRNA	lncRNA	nscaf2880	54396	56262	+	2	1171	151
LNC_000448	XLOC_013829	lincRNA	lncRNA	nscaf2882	120859	122599	+	2	920	118
LNC_000449	XLOC_013838	lincRNA	lncRNA	nscaf2882	134120	136193	-	2	827	55
LNC_000450	XLOC_013998	lincRNA	lncRNA	nscaf2883	1629845	1631282	-	2	833	108
LNC_000451	XLOC_014098	lincRNA	lncRNA	nscaf2886	600263	661100	+	2	2314	99
LNC_000452	XLOC_014161	lincRNA	lncRNA	nscaf2886	938532	939714	+	2	900	73
LNC_000453	XLOC_014183	lincRNA	lncRNA	nscaf2886	534817	536942	-	2	1145	56
LNC_000454	XLOC_014294	lincRNA	lncRNA	nscaf2887	184150	185998	-	2	1747	77
LNC_000455	XLOC_014373	lincRNA	lncRNA	nscaf2888	276591	280034	+	3	874	98
LNC_000456	XLOC_014400	antisense_lncRNA	lncRNA	nscaf2888	1004228	1007925	+	2	851	96
LNC_000457	XLOC_014400	antisense_lncRNA	lncRNA	nscaf2888	1006786	1007925	+	2	849	117
LNC_000458	XLOC_014405	lincRNA	lncRNA	nscaf2888	1196100	1231741	+	2	4081	107
LNC_000459	XLOC_014472	lincRNA	lncRNA	nscaf2888	2510286	2512292	+	2	1921	305
LNC_000460	XLOC_014504	lincRNA	lncRNA	nscaf2888	3747692	3749263	+	2	1080	65
LNC_000461	XLOC_014538	antisense_lncRNA	lncRNA	nscaf2888	4673346	4691105	+	2	1194	83
LNC_000462	XLOC_014676	antisense_lncRNA	lncRNA	nscaf2888	8083716	8085305	+	2	1271	113
LNC_000463	XLOC_014682	antisense_lncRNA	lncRNA	nscaf2888	8208903	8211062	+	2	1124	91
LNC_000464	XLOC_014695	lincRNA	lncRNA	nscaf2888	8470230	8474066	+	3	3345	100
LNC_000465	XLOC_014695	lincRNA	lncRNA	nscaf2888	8470230	8474066	+	3	3206	100
LNC_000466	XLOC_014695	lincRNA	lncRNA	nscaf2888	8470230	8474066	+	3	3526	121
LNC_000467	XLOC_014695	lincRNA	lncRNA	nscaf2888	8470478	8474066	+	3	2908	100
LNC_000468	XLOC_014696	lincRNA	lncRNA	nscaf2888	8490868	8509029	+	3	419	70
LNC_000469	XLOC_014696	lincRNA	lncRNA	nscaf2888	8490904	8493186	+	2	2205	73
LNC_000470	XLOC_014941	antisense_lncRNA	lncRNA	nscaf2888	4490069	4494356	-	2	1232	78
LNC_000471	XLOC_014955	lincRNA	lncRNA	nscaf2888	5107773	5109183	-	2	800	119
LNC_000472	XLOC_014975	antisense_lncRNA	lncRNA	nscaf2888	6412963	6452479	-	3	1218	82
LNC_000473	XLOC_014975	lincRNA	lncRNA	nscaf2888	6451570	6452459	-	2	815	67
LNC_000474	XLOC_014986	lincRNA	lncRNA	nscaf2888	7134994	7206238	-	2	478	88
LNC_000475	XLOC_015038	antisense_lncRNA	lncRNA	nscaf2888	8418396	8425131	-	9	3528	87
LNC_000476	XLOC_015038	antisense_lncRNA	lncRNA	nscaf2888	8418396	8425148	-	9	3549	87
LNC_000477	XLOC_015038	antisense_lncRNA	lncRNA	nscaf2888	8418396	8425148	-	8	3989	87
LNC_000478	XLOC_015038	antisense_lncRNA	lncRNA	nscaf2888	8418396	8425148	-	7	4378	87
LNC_000479	XLOC_015038	antisense_lncRNA	lncRNA	nscaf2888	8418396	8425155	-	10	3185	85
LNC_000480	XLOC_015038	antisense_lncRNA	lncRNA	nscaf2888	8418396	8425158	-	5	5286	105
LNC_000481	XLOC_015038	antisense_lncRNA	lncRNA	nscaf2888	8418396	8425164	-	9	3630	85
LNC_000482	XLOC_015071	antisense_lncRNA	lncRNA	nscaf2888	8970649	8973762	-	2	3030	104
LNC_000483	XLOC_015167	lincRNA	lncRNA	nscaf2889	3549116	3550514	+	2	872	119
LNC_000484	XLOC_015408	lincRNA	lncRNA	nscaf2890	676412	683963	-	2	6431	134
LNC_000485	XLOC_015408	lincRNA	lncRNA	nscaf2890	676412	683963	-	2	6428	134
LNC_000486	XLOC_015409	antisense_lncRNA	lncRNA	nscaf2890	684223	705798	-	2	3290	117
LNC_000487	XLOC_015409	antisense_lncRNA	lncRNA	nscaf2890	686259	705792	-	2	1592	117
LNC_000488	XLOC_015428	lincRNA	lncRNA	nscaf2890	812179	812911	-	2	565	62
LNC_000489	XLOC_015494	antisense_lncRNA	lncRNA	nscaf2891	58319	65816	+	2	7161	117
LNC_000490	XLOC_015503	lincRNA	lncRNA	nscaf2891	454879	456733	+	3	413	101
LNC_000491	XLOC_015503	lincRNA	lncRNA	nscaf2891	454903	455908	+	2	931	116
LNC_000492	XLOC_015537	lincRNA	lncRNA	nscaf2891	2230964	2232912	+	2	1670	89
LNC_000493	XLOC_015539	lincRNA	lncRNA	nscaf2891	2245095	2260211	+	6	412	87
LNC_000494	XLOC_015613	lincRNA	lncRNA	nscaf2891	1097764	1103499	-	3	2562	100
LNC_000495	XLOC_015632	lincRNA	lncRNA	nscaf2891	2100384	2105087	-	2	451	56
LNC_000496	XLOC_015634	lincRNA	lncRNA	nscaf2891	2167480	2169041	-	2	1362	126
LNC_000497	XLOC_015643	lincRNA	lncRNA	nscaf2891	2331192	2336692	-	4	306	90
LNC_000498	XLOC_015744	lincRNA	lncRNA	nscaf2901	1323304	1325869	+	2	1796	89
LNC_000499	XLOC_015792	lincRNA	lncRNA	nscaf2901	179519	180563	-	2	316	56
LNC_000500	XLOC_015927	lincRNA	lncRNA	nscaf2902	4233443	4234510	+	2	848	83
LNC_000501	XLOC_015988	lincRNA	lncRNA	nscaf2902	5431939	5433304	+	2	1276	146
LNC_000502	XLOC_016027	lincRNA	lncRNA	nscaf2902	6998908	7004417	+	2	5138	400
LNC_000503	XLOC_016100	lincRNA	lncRNA	nscaf2902	9692666	9699656	+	3	1364	125
LNC_000504	XLOC_016100	lincRNA	lncRNA	nscaf2902	9694898	9699656	+	3	1179	87
LNC_000505	XLOC_016191	lincRNA	lncRNA	nscaf2902	1110572	1112667	-	3	398	103
LNC_000506	XLOC_016223	lincRNA	lncRNA	nscaf2902	2096922	2098084	-	2	1045	65
LNC_000507	XLOC_016317	lincRNA	lncRNA	nscaf2902	4136283	4137765	-	2	1108	90
LNC_000508	XLOC_016317	lincRNA	lncRNA	nscaf2902	4136283	4137841	-	4	1244	75
LNC_000509	XLOC_016350	lincRNA	lncRNA	nscaf2902	5456503	5463462	-	4	3858	981
LNC_000510	XLOC_016410	lincRNA	lncRNA	nscaf2902	6027580	6038866	-	2	2336	106
LNC_000511	XLOC_016434	lincRNA	lncRNA	nscaf2902	6348834	6351662	-	4	723	164
LNC_000512	XLOC_016454	lincRNA	lncRNA	nscaf2902	7292809	7293805	-	2	346	88
LNC_000513	XLOC_016517	lincRNA	lncRNA	nscaf2902	9662343	9663333	-	2	787	96
LNC_000514	XLOC_016615	antisense_lncRNA	lncRNA	nscaf2903	322813	329834	-	4	4355	124
LNC_000515	XLOC_016620	lincRNA	lncRNA	nscaf2903	503546	507327	-	4	1305	205
LNC_000516	XLOC_016683	lincRNA	lncRNA	nscaf2905	334431	339214	-	2	4007	140
LNC_000517	XLOC_016752	lincRNA	lncRNA	nscaf2910	542626	551754	-	2	364	59
LNC_000518	XLOC_016795	lincRNA	lncRNA	nscaf2912	1299998	1301604	+	2	615	78
LNC_000519	XLOC_016807	lincRNA	lncRNA	nscaf2912	47330	58388	-	2	10280	119
LNC_000520	XLOC_016853	lincRNA	lncRNA	nscaf2912	806474	821916	-	2	2070	87
LNC_000521	XLOC_016947	antisense_lncRNA	lncRNA	nscaf2916	340942	351664	+	3	638	66
LNC_000522	XLOC_016978	lincRNA	lncRNA	nscaf2916	30094	38540	-	4	4695	113
LNC_000523	XLOC_017105	lincRNA	lncRNA	nscaf2925	533310	534132	-	3	366	43
LNC_000524	XLOC_017130	lincRNA	lncRNA	nscaf2927	186048	195526	-	2	9210	144
LNC_000525	XLOC_017130	lincRNA	lncRNA	nscaf2927	186048	195530	-	2	9217	146
LNC_000526	XLOC_017212	lincRNA	lncRNA	nscaf2930	2951405	2953045	+	3	504	67
LNC_000527	XLOC_017223	lincRNA	lncRNA	nscaf2930	3312134	3316475	+	2	4102	142
LNC_000528	XLOC_017303	lincRNA	lncRNA	nscaf2930	4445281	4447375	+	3	863	116
LNC_000529	XLOC_017382	lincRNA	lncRNA	nscaf2930	1564134	1588075	-	2	9652	107
LNC_000530	XLOC_017386	antisense_lncRNA	lncRNA	nscaf2930	1613835	1656939	-	2	42442	165
LNC_000531	XLOC_017457	antisense_lncRNA	lncRNA	nscaf2930	3919809	3988482	-	2	671	91
LNC_000532	XLOC_017457	antisense_lncRNA	lncRNA	nscaf2930	3919809	3988508	-	3	930	134
LNC_000533	XLOC_017509	lincRNA	lncRNA	nscaf2930	4933389	4937510	-	2	3982	100
LNC_000534	XLOC_017599	antisense_lncRNA	lncRNA	nscaf2931	665905	763541	+	4	591	108
LNC_000535	XLOC_017635	antisense_lncRNA	lncRNA	nscaf2931	1422852	1427228	+	3	1559	114
LNC_000536	XLOC_017635	lincRNA	lncRNA	nscaf2931	1425616	1427228	+	2	1368	114
LNC_000537	XLOC_017674	lincRNA	lncRNA	nscaf2931	884571	887777	-	2	469	66
LNC_000538	XLOC_017680	lincRNA	lncRNA	nscaf2931	978110	980395	-	2	1590	76
LNC_000539	XLOC_017680	lincRNA	lncRNA	nscaf2931	978110	980395	-	2	1711	79
LNC_000540	XLOC_017684	lincRNA	lncRNA	nscaf2931	1057433	1058022	-	2	352	70
LNC_000541	XLOC_017693	lincRNA	lncRNA	nscaf2931	1227396	1230805	-	3	836	61
LNC_000542	XLOC_017694	lincRNA	lncRNA	nscaf2931	1251843	1261989	-	2	6373	93
LNC_000543	XLOC_017713	lincRNA	lncRNA	nscaf2931	1737102	1757157	-	3	12072	102
LNC_000544	XLOC_017732	antisense_lncRNA	lncRNA	nscaf2937	68897	135363	+	2	989	89
LNC_000545	XLOC_017802	lincRNA	lncRNA	nscaf2937	1039895	1040753	-	2	719	83
LNC_000546	XLOC_017814	lincRNA	lncRNA	nscaf2937	1332868	1363850	-	2	30887	230
LNC_000547	XLOC_017868	lincRNA	lncRNA	nscaf2943	30020	31234	+	2	678	97
LNC_000548	XLOC_017948	antisense_lncRNA	lncRNA	nscaf2943	2419500	2425908	+	2	5937	371
LNC_000549	XLOC_017964	lincRNA	lncRNA	nscaf2943	2552736	2556409	+	3	2689	114
LNC_000550	XLOC_018031	lincRNA	lncRNA	nscaf2943	3169893	3170900	+	2	772	69
LNC_000551	XLOC_018063	lincRNA	lncRNA	nscaf2943	3560166	3562347	+	2	632	210
LNC_000552	XLOC_018063	lincRNA	lncRNA	nscaf2943	3560166	3562529	+	2	814	212
LNC_000553	XLOC_018174	lincRNA	lncRNA	nscaf2943	2503181	2505040	-	2	1056	112
LNC_000554	XLOC_018180	lincRNA	lncRNA	nscaf2943	2719395	2720069	-	2	382	65
LNC_000555	XLOC_018180	lincRNA	lncRNA	nscaf2943	2719834	2720434	-	2	396	52
LNC_000556	XLOC_018249	lincRNA	lncRNA	nscaf2948	2519466	2522176	+	2	2598	105
LNC_000557	XLOC_018435	lincRNA	lncRNA	nscaf2951	121793	240732	+	2	428	63
LNC_000558	XLOC_018435	lincRNA	lncRNA	nscaf2951	121811	156437	+	2	433	69
LNC_000559	XLOC_018435	lincRNA	lncRNA	nscaf2951	121816	187498	+	2	433	64
LNC_000560	XLOC_018441	lincRNA	lncRNA	nscaf2951	535737	543043	+	2	619	53
LNC_000561	XLOC_018441	lincRNA	lncRNA	nscaf2951	535737	551321	+	3	549	54
LNC_000562	XLOC_018598	lincRNA	lncRNA	nscaf2953	2275328	2279770	+	3	4015	162
LNC_000563	XLOC_018598	lincRNA	lncRNA	nscaf2953	2275328	2279770	+	3	3916	162
LNC_000564	XLOC_018598	lincRNA	lncRNA	nscaf2953	2275335	2279770	+	2	4242	162
LNC_000565	XLOC_018616	lincRNA	lncRNA	nscaf2953	3795783	3799142	+	2	2163	74
LNC_000566	XLOC_018616	lincRNA	lncRNA	nscaf2953	3796748	3799142	+	2	2123	74
LNC_000567	XLOC_018616	lincRNA	lncRNA	nscaf2953	3796817	3799142	+	2	2149	74
LNC_000568	XLOC_018624	lincRNA	lncRNA	nscaf2953	51066	54411	-	3	1581	94
LNC_000569	XLOC_018624	lincRNA	lncRNA	nscaf2953	51066	54412	-	2	1582	94
LNC_000570	XLOC_018624	lincRNA	lncRNA	nscaf2953	53537	56032	-	2	1309	244
LNC_000571	XLOC_018656	lincRNA	lncRNA	nscaf2953	1761528	1766156	-	2	2478	329
LNC_000572	XLOC_018683	lincRNA	lncRNA	nscaf2953	2263243	2264299	-	2	981	65
LNC_000573	XLOC_018683	lincRNA	lncRNA	nscaf2953	2263243	2271143	-	2	1001	89
LNC_000574	XLOC_018690	lincRNA	lncRNA	nscaf2953	2736414	2758482	-	2	2068	82
LNC_000575	XLOC_018726	lincRNA	lncRNA	nscaf2954	284746	301847	+	2	765	98
LNC_000576	XLOC_018758	lincRNA	lncRNA	nscaf2957	26235	28162	+	2	1833	101
LNC_000577	XLOC_018760	lincRNA	lncRNA	nscaf2957	52229	53940	+	3	708	83
LNC_000578	XLOC_018761	lincRNA	lncRNA	nscaf2957	47803	53467	-	2	2207	75
LNC_000579	XLOC_018766	lincRNA	lncRNA	nscaf2959	125731	136704	+	2	3593	93
LNC_000580	XLOC_018786	lincRNA	lncRNA	nscaf2959	319159	324892	-	5	1059	259
LNC_000581	XLOC_018791	lincRNA	lncRNA	nscaf2961	71488	76660	-	2	5052	350
LNC_000582	XLOC_018800	lincRNA	lncRNA	nscaf2962	289029	291335	+	2	2025	109
LNC_000583	XLOC_018824	lincRNA	lncRNA	nscaf2962	1004447	1006568	+	3	1822	158
LNC_000584	XLOC_018836	lincRNA	lncRNA	nscaf2962	1210165	1214928	+	2	3718	119
LNC_000585	XLOC_018939	lincRNA	lncRNA	nscaf2964	1666443	1679890	+	2	2046	120
LNC_000586	XLOC_019053	antisense_lncRNA	lncRNA	nscaf2964	550520	552881	-	2	998	94
LNC_000587	XLOC_019073	lincRNA	lncRNA	nscaf2964	1517082	1518453	-	4	669	69
LNC_000588	XLOC_019156	antisense_lncRNA	lncRNA	nscaf2964	3824266	3835948	-	3	10196	174
LNC_000589	XLOC_019156	antisense_lncRNA	lncRNA	nscaf2964	3824266	3836032	-	3	10738	174
LNC_000590	XLOC_019159	lincRNA	lncRNA	nscaf2964	4011070	4012580	-	2	934	93
LNC_000591	XLOC_019181	lincRNA	lncRNA	nscaf2964	4752267	4794317	-	3	3124	152
LNC_000592	XLOC_019181	lincRNA	lncRNA	nscaf2964	4764578	4794317	-	2	5073	169
LNC_000593	XLOC_019199	lincRNA	lncRNA	nscaf2965	208361	209964	-	2	1161	198
LNC_000594	XLOC_019206	lincRNA	lncRNA	nscaf2967	14938	16223	-	2	751	173
LNC_000595	XLOC_019206	lincRNA	lncRNA	nscaf2967	14938	17843	-	2	2733	176
LNC_000596	XLOC_019206	lincRNA	lncRNA	nscaf2967	14938	17843	-	2	2818	176
LNC_000597	XLOC_019206	lincRNA	lncRNA	nscaf2967	14938	17843	-	2	2794	176
LNC_000598	XLOC_019212	lincRNA	lncRNA	nscaf2970	199991	203348	+	2	540	84
LNC_000599	XLOC_019254	lincRNA	lncRNA	nscaf2970	1430472	1433017	+	2	2460	89
LNC_000600	XLOC_019257	lincRNA	lncRNA	nscaf2970	1483187	1492499	+	3	7208	122
LNC_000601	XLOC_019257	lincRNA	lncRNA	nscaf2970	1484223	1492499	+	2	2538	113
LNC_000602	XLOC_019257	lincRNA	lncRNA	nscaf2970	1485174	1492499	+	3	5660	113
LNC_000603	XLOC_019320	lincRNA	lncRNA	nscaf2970	366342	389768	-	3	456	111
LNC_000604	XLOC_019347	lincRNA	lncRNA	nscaf2970	1400988	1403316	-	3	917	100
LNC_000605	XLOC_019421	lincRNA	lncRNA	nscaf2980	161318	164136	+	3	598	70
LNC_000606	XLOC_019421	lincRNA	lncRNA	nscaf2980	161668	164136	+	3	613	70
LNC_000607	XLOC_019535	lincRNA	lncRNA	nscaf2980	819934	833224	-	2	6545	219
LNC_000608	XLOC_019555	lincRNA	lncRNA	nscaf2981	52330	55782	-	2	474	103
LNC_000609	XLOC_019555	lincRNA	lncRNA	nscaf2981	52330	56317	-	2	658	84
LNC_000610	XLOC_019644	lincRNA	lncRNA	nscaf2983	194828	196947	-	3	1410	125
LNC_000611	XLOC_019669	lincRNA	lncRNA	nscaf2983	1613867	1614380	-	2	458	93
LNC_000612	XLOC_019672	lincRNA	lncRNA	nscaf2983	1724972	1727814	-	2	709	69
LNC_000613	XLOC_019672	lincRNA	lncRNA	nscaf2983	1724972	1727814	-	3	915	69
LNC_000614	XLOC_019672	lincRNA	lncRNA	nscaf2983	1726551	1727814	-	2	740	59
LNC_000615	XLOC_019673	lincRNA	lncRNA	nscaf2983	1729743	1732460	-	2	571	68
LNC_000616	XLOC_019878	antisense_lncRNA	lncRNA	nscaf2986	5495666	5498331	+	3	1103	135
LNC_000617	XLOC_020031	lincRNA	lncRNA	nscaf2986	2243556	2246695	-	3	1742	145
LNC_000618	XLOC_020037	lincRNA	lncRNA	nscaf2986	2510561	2511772	-	2	645	195
LNC_000619	XLOC_020051	lincRNA	lncRNA	nscaf2986	2705290	2707411	-	2	2009	104
LNC_000620	XLOC_020181	lincRNA	lncRNA	nscaf2987	399500	400890	-	2	386	57
LNC_000621	XLOC_020181	lincRNA	lncRNA	nscaf2987	399500	400901	-	2	392	58
LNC_000622	XLOC_020232	antisense_lncRNA	lncRNA	nscaf2990	434130	436028	-	2	1598	126
LNC_000623	XLOC_020238	lincRNA	lncRNA	nscaf2990	593973	595304	-	3	731	61
LNC_000624	XLOC_020238	lincRNA	lncRNA	nscaf2990	593973	595304	-	3	773	61
LNC_000625	XLOC_020262	lincRNA	lncRNA	nscaf2993	214344	237458	+	2	1771	85
LNC_000626	XLOC_020371	lincRNA	lncRNA	nscaf2993	5670050	5727589	+	2	4845	144
LNC_000627	XLOC_020391	lincRNA	lncRNA	nscaf2993	5731365	5734503	+	2	971	113
LNC_000628	XLOC_020467	lincRNA	lncRNA	nscaf2993	7870184	7877083	+	2	5936	493
LNC_000629	XLOC_020485	lincRNA	lncRNA	nscaf2993	203733	204802	-	2	634	77
LNC_000630	XLOC_020485	lincRNA	lncRNA	nscaf2993	203733	204802	-	2	622	95
LNC_000631	XLOC_020487	lincRNA	lncRNA	nscaf2993	316737	319114	-	2	2023	106
LNC_000632	XLOC_020554	lincRNA	lncRNA	nscaf2993	1959998	1960998	-	2	615	103
LNC_000633	XLOC_020554	lincRNA	lncRNA	nscaf2993	1959998	1976918	-	2	674	99
LNC_000634	XLOC_020588	lincRNA	lncRNA	nscaf2993	3679227	3683499	-	2	2674	100
LNC_000635	XLOC_020588	lincRNA	lncRNA	nscaf2993	3679227	3683503	-	2	3198	112
LNC_000636	XLOC_020588	lincRNA	lncRNA	nscaf2993	3679227	3683504	-	2	3868	93
LNC_000637	XLOC_020588	lincRNA	lncRNA	nscaf2993	3679227	3683507	-	2	2843	103
LNC_000638	XLOC_020589	lincRNA	lncRNA	nscaf2993	3697760	3743180	-	2	419	58
LNC_000639	XLOC_020616	lincRNA	lncRNA	nscaf2993	3774547	3777001	-	3	449	117
LNC_000640	XLOC_020661	lincRNA	lncRNA	nscaf2993	5372292	5376751	-	3	869	151
LNC_000641	XLOC_020661	lincRNA	lncRNA	nscaf2993	5372292	5376751	-	3	856	102
LNC_000642	XLOC_020728	antisense_lncRNA	lncRNA	nscaf2993	7904991	7910699	-	2	4355	138
LNC_000643	XLOC_020744	antisense_lncRNA	lncRNA	nscaf2995	230331	232941	+	3	2404	105
LNC_000644	XLOC_020760	lincRNA	lncRNA	nscaf2995	359184	359890	+	2	502	43
LNC_000645	XLOC_020775	lincRNA	lncRNA	nscaf2998	67026	79881	+	2	6132	122
LNC_000646	XLOC_020775	lincRNA	lncRNA	nscaf2998	67039	79881	+	2	6126	122
LNC_000647	XLOC_020783	lincRNA	lncRNA	nscaf2998	299576	302413	+	2	2698	134
LNC_000648	XLOC_020783	lincRNA	lncRNA	nscaf2998	299630	302413	+	2	2689	134
LNC_000649	XLOC_020794	lincRNA	lncRNA	nscaf2998	658566	666404	+	2	5707	168
LNC_000650	XLOC_020867	lincRNA	lncRNA	nscaf2998	1060380	1062307	-	2	1268	85
LNC_000651	XLOC_020867	lincRNA	lncRNA	nscaf2998	1060380	1063595	-	3	728	85
LNC_000652	XLOC_020914	lincRNA	lncRNA	nscaf3002	307240	308425	+	2	806	87
LNC_000653	XLOC_020935	lincRNA	lncRNA	nscaf3003	323756	325595	+	2	670	223
LNC_000654	XLOC_021027	lincRNA	lncRNA	nscaf3003	4469232	4470773	+	2	1334	196
LNC_000655	XLOC_021033	antisense_lncRNA	lncRNA	nscaf3003	58454	68321	-	2	8172	133
LNC_000656	XLOC_021081	lincRNA	lncRNA	nscaf3003	1854316	1856018	-	3	1457	92
LNC_000657	XLOC_021091	lincRNA	lncRNA	nscaf3003	2087553	2103457	-	2	15766	173
LNC_000658	XLOC_021091	lincRNA	lncRNA	nscaf3003	2087553	2105315	-	3	15832	173
LNC_000659	XLOC_021125	lincRNA	lncRNA	nscaf3003	4059692	4069737	-	2	1802	118
LNC_000660	XLOC_021192	lincRNA	lncRNA	nscaf3005	1721425	1724344	+	2	1786	76
LNC_000661	XLOC_021216	lincRNA	lncRNA	nscaf3005	2161318	2166780	+	4	599	59
LNC_000662	XLOC_021246	lincRNA	lncRNA	nscaf3005	470896	495994	-	2	401	99
LNC_000663	XLOC_021254	lincRNA	lncRNA	nscaf3005	808109	823665	-	2	4849	121
LNC_000664	XLOC_021312	lincRNA	lncRNA	nscaf3008	804317	812952	+	5	1464	102
LNC_000665	XLOC_021316	lincRNA	lncRNA	nscaf3008	1192120	1196702	+	2	3241	105
LNC_000666	XLOC_021334	lincRNA	lncRNA	nscaf3008	2071126	2074392	+	2	2529	65
LNC_000667	XLOC_021503	lincRNA	lncRNA	nscaf3013	1223613	1224193	-	2	496	77
LNC_000668	XLOC_021565	lincRNA	lncRNA	nscaf3015	2095274	2101601	+	2	4477	169
LNC_000669	XLOC_021565	lincRNA	lncRNA	nscaf3015	2095408	2102976	+	2	775	132
LNC_000670	XLOC_021646	lincRNA	lncRNA	nscaf3015	2266222	2270065	-	2	3437	183
LNC_000671	XLOC_021762	lincRNA	lncRNA	nscaf3022	994316	995598	+	2	398	132
LNC_000672	XLOC_021762	lincRNA	lncRNA	nscaf3022	994472	995598	+	2	1023	250
LNC_000673	XLOC_021824	antisense_lncRNA	lncRNA	nscaf3022	1285700	1291118	-	3	5191	218
LNC_000674	XLOC_021913	lincRNA	lncRNA	nscaf3026	1936153	1937101	+	2	800	98
LNC_000675	XLOC_022012	lincRNA	lncRNA	nscaf3026	5022513	5049889	+	9	2169	336
LNC_000676	XLOC_022051	lincRNA	lncRNA	nscaf3026	551352	552493	-	2	741	194
LNC_000677	XLOC_022057	antisense_lncRNA	lncRNA	nscaf3026	767518	896679	-	5	2783	195
LNC_000678	XLOC_022068	antisense_lncRNA	lncRNA	nscaf3026	950175	1152247	-	4	6969	149
LNC_000679	XLOC_022144	lincRNA	lncRNA	nscaf3026	2576093	2578108	-	2	1830	99
LNC_000680	XLOC_022320	antisense_lncRNA	lncRNA	nscaf3027	139299	149478	+	3	7129	167
LNC_000681	XLOC_022321	lincRNA	lncRNA	nscaf3027	151164	163051	+	2	591	103
LNC_000682	XLOC_022347	lincRNA	lncRNA	nscaf3027	728275	730754	+	2	1723	103
LNC_000683	XLOC_022348	lincRNA	lncRNA	nscaf3027	733400	741388	+	2	6644	114
LNC_000684	XLOC_022348	lincRNA	lncRNA	nscaf3027	733400	745191	+	2	11702	119
LNC_000685	XLOC_022374	lincRNA	lncRNA	nscaf3027	2220176	2226536	+	2	5422	112
LNC_000686	XLOC_022411	lincRNA	lncRNA	nscaf3027	3601362	3604633	+	2	2439	108
LNC_000687	XLOC_022423	lincRNA	lncRNA	nscaf3027	4137846	4230887	+	2	796	124
LNC_000688	XLOC_022456	lincRNA	lncRNA	nscaf3027	539123	540460	-	3	470	112
LNC_000689	XLOC_022456	lincRNA	lncRNA	nscaf3027	539123	540755	-	3	784	121
LNC_000690	XLOC_022566	lincRNA	lncRNA	nscaf3027	3521796	3528615	-	2	534	108
LNC_000691	XLOC_022589	lincRNA	lncRNA	nscaf3027	4841746	4852659	-	2	4473	134
LNC_000692	XLOC_022589	lincRNA	lncRNA	nscaf3027	4841746	4852681	-	2	4367	134
LNC_000693	XLOC_022594	lincRNA	lncRNA	nscaf3027	5005268	5005969	-	2	377	78
LNC_000694	XLOC_022644	lincRNA	lncRNA	nscaf3031	479794	480992	+	2	1089	83
LNC_000695	XLOC_022646	lincRNA	lncRNA	nscaf3031	493869	494546	+	2	566	68
LNC_000696	XLOC_022674	lincRNA	lncRNA	nscaf3031	892641	895513	+	2	2368	279
LNC_000697	XLOC_022773	antisense_lncRNA	lncRNA	nscaf3031	2730197	2735931	+	2	5182	105
LNC_000698	XLOC_022835	antisense_lncRNA	lncRNA	nscaf3031	4299199	4341246	+	2	12683	95
LNC_000699	XLOC_022835	lincRNA	lncRNA	nscaf3031	4312841	4341246	+	2	13059	94
LNC_000700	XLOC_022849	lincRNA	lncRNA	nscaf3031	5025072	5048552	+	3	1235	81
LNC_000701	XLOC_022986	lincRNA	lncRNA	nscaf3031	2332722	2334057	-	2	993	141
LNC_000702	XLOC_023052	lincRNA	lncRNA	nscaf3031	4122351	4127662	-	2	685	77
LNC_000703	XLOC_023081	lincRNA	lncRNA	nscaf3031	4905066	4947888	-	3	17027	98
LNC_000704	XLOC_023081	lincRNA	lncRNA	nscaf3031	4905066	4949019	-	3	14274	94
LNC_000705	XLOC_023081	lincRNA	lncRNA	nscaf3031	4926064	4947888	-	2	7011	98
LNC_000706	XLOC_023081	lincRNA	lncRNA	nscaf3031	4926064	4949019	-	2	4258	94
LNC_000707	XLOC_023153	antisense_lncRNA	lncRNA	nscaf3032	1744805	1748354	+	4	1000	93
LNC_000708	XLOC_023153	antisense_lncRNA	lncRNA	nscaf3032	1744933	1748354	+	3	837	88
LNC_000709	XLOC_023189	lincRNA	lncRNA	nscaf3032	442230	444276	-	2	1614	422
LNC_000710	XLOC_023189	lincRNA	lncRNA	nscaf3032	442230	444331	-	2	956	318
LNC_000711	XLOC_023192	lincRNA	lncRNA	nscaf3032	472460	475189	-	2	1875	84
LNC_000712	XLOC_023337	lincRNA	lncRNA	nscaf3034	458248	462810	+	2	3039	103
LNC_000713	XLOC_023337	lincRNA	lncRNA	nscaf3034	458331	462810	+	2	2740	103
LNC_000714	XLOC_023396	antisense_lncRNA	lncRNA	nscaf3034	3673546	3678285	+	3	2457	102
LNC_000715	XLOC_023421	lincRNA	lncRNA	nscaf3034	5011370	5029578	+	3	17990	133
LNC_000716	XLOC_023441	lincRNA	lncRNA	nscaf3034	112235	236173	-	4	1121	92
LNC_000717	XLOC_023441	lincRNA	lncRNA	nscaf3034	154490	236142	-	3	920	104
LNC_000718	XLOC_023441	lincRNA	lncRNA	nscaf3034	154490	236173	-	3	1040	104
LNC_000719	XLOC_023506	lincRNA	lncRNA	nscaf3034	1776573	1812003	-	2	8615	120
LNC_000720	XLOC_023517	lincRNA	lncRNA	nscaf3034	1748300	1754358	-	2	2187	131
LNC_000721	XLOC_023532	lincRNA	lncRNA	nscaf3034	2675404	2846389	-	3	1213	90
LNC_000722	XLOC_023532	lincRNA	lncRNA	nscaf3034	2823350	2846389	-	2	2121	71
LNC_000723	XLOC_023568	lincRNA	lncRNA	nscaf3034	2760799	2761497	-	2	577	50
LNC_000724	XLOC_023584	lincRNA	lncRNA	nscaf3034	2788588	2789060	-	2	316	44
LNC_000725	XLOC_023600	lincRNA	lncRNA	nscaf3034	2812395	2813167	-	2	684	73
LNC_000726	XLOC_023653	lincRNA	lncRNA	nscaf3034	4316096	4331183	-	2	14188	125
LNC_000727	XLOC_023664	lincRNA	lncRNA	nscaf3034	4953761	4954302	-	2	407	78
LNC_000728	XLOC_023697	lincRNA	lncRNA	nscaf3035	912012	948787	+	3	5517	111
LNC_000729	XLOC_023697	lincRNA	lncRNA	nscaf3035	936549	948787	+	3	7379	162
LNC_000730	XLOC_023697	lincRNA	lncRNA	nscaf3035	936569	939832	+	2	2255	162
LNC_000731	XLOC_023750	lincRNA	lncRNA	nscaf3035	603353	605131	-	2	1195	87
LNC_000732	XLOC_023750	lincRNA	lncRNA	nscaf3035	603353	605266	-	2	567	79
LNC_000733	XLOC_023780	lincRNA	lncRNA	nscaf3035	1091133	1093864	-	2	1434	147
LNC_000734	XLOC_023816	lincRNA	lncRNA	nscaf3038	86772	94645	+	6	652	105
LNC_000735	XLOC_023837	lincRNA	lncRNA	nscaf3040	351783	354969	+	2	728	68
LNC_000736	XLOC_023843	lincRNA	lncRNA	nscaf3040	421928	422715	+	2	495	60
LNC_000737	XLOC_023856	antisense_lncRNA	lncRNA	nscaf3040	639432	643935	+	8	1628	254
LNC_000738	XLOC_023856	antisense_lncRNA	lncRNA	nscaf3040	639432	643935	+	7	1739	291
LNC_000739	XLOC_023856	antisense_lncRNA	lncRNA	nscaf3040	639433	643935	+	7	1573	236
LNC_000740	XLOC_023856	antisense_lncRNA	lncRNA	nscaf3040	639442	643935	+	6	2366	278
LNC_000741	XLOC_023857	lincRNA	lncRNA	nscaf3040	645226	649922	+	2	4488	74
LNC_000742	XLOC_023857	lincRNA	lncRNA	nscaf3040	645231	649922	+	2	1153	64
LNC_000743	XLOC_023857	lincRNA	lncRNA	nscaf3040	645232	649922	+	3	929	55
LNC_000744	XLOC_023857	lincRNA	lncRNA	nscaf3040	645232	649922	+	3	943	55
LNC_000745	XLOC_023857	lincRNA	lncRNA	nscaf3040	645234	649922	+	2	830	55
LNC_000746	XLOC_023914	lincRNA	lncRNA	nscaf3040	3507822	3514012	+	4	740	94
LNC_000747	XLOC_023938	lincRNA	lncRNA	nscaf3040	42929	44663	-	2	341	68
LNC_000748	XLOC_023997	lincRNA	lncRNA	nscaf3040	1258060	1265894	-	2	458	53
LNC_000749	XLOC_024017	lincRNA	lncRNA	nscaf3040	1887903	1897207	-	2	8835	129
LNC_000750	XLOC_024140	lincRNA	lncRNA	nscaf3041	1475621	1477657	+	3	1550	69
LNC_000751	XLOC_024140	lincRNA	lncRNA	nscaf3041	1475621	1482852	+	5	595	68
LNC_000752	XLOC_024171	lincRNA	lncRNA	nscaf3041	1204827	1207140	-	3	1239	102
LNC_000753	XLOC_024238	lincRNA	lncRNA	nscaf3044	700098	701637	-	2	1206	175
LNC_000754	XLOC_024266	lincRNA	lncRNA	nscaf3045	62811	69987	+	3	516	82
LNC_000755	XLOC_024273	lincRNA	lncRNA	nscaf3045	379847	382016	+	2	795	141
LNC_000756	XLOC_024329	lincRNA	lncRNA	nscaf3045	2490683	2500053	+	2	4530	96
LNC_000757	XLOC_024371	antisense_lncRNA	lncRNA	nscaf3045	887761	897527	-	2	2093	109
LNC_000758	XLOC_024420	lincRNA	lncRNA	nscaf3045	2294548	2294926	-	2	275	66
LNC_000759	XLOC_024425	lincRNA	lncRNA	nscaf3047	70993	71989	+	3	726	124
LNC_000760	XLOC_024439	lincRNA	lncRNA	nscaf3048	484238	505689	+	3	2708	90
LNC_000761	XLOC_024467	lincRNA	lncRNA	nscaf3048	1534285	1535682	+	2	725	70
LNC_000762	XLOC_024486	lincRNA	lncRNA	nscaf3048	371957	374658	-	2	2580	94
LNC_000763	XLOC_024487	lincRNA	lncRNA	nscaf3048	477813	484184	-	2	5915	127
LNC_000764	XLOC_024487	lincRNA	lncRNA	nscaf3048	477813	484187	-	2	2902	122
LNC_000765	XLOC_024487	lincRNA	lncRNA	nscaf3048	477813	484187	-	2	5151	127
LNC_000766	XLOC_024522	lincRNA	lncRNA	nscaf3048	1517238	1520248	-	2	2808	82
LNC_000767	XLOC_024522	lincRNA	lncRNA	nscaf3048	1517238	1520258	-	2	2817	75
LNC_000768	XLOC_024554	lincRNA	lncRNA	nscaf3052	187795	192763	+	2	3469	101
LNC_000769	XLOC_024588	antisense_lncRNA	lncRNA	nscaf3052	808740	846830	+	2	1970	67
LNC_000770	XLOC_024620	antisense_lncRNA	lncRNA	nscaf3052	1221304	1224077	+	2	1933	129
LNC_000771	XLOC_024637	lincRNA	lncRNA	nscaf3052	696418	699843	-	2	3339	98
LNC_000772	XLOC_024759	lincRNA	lncRNA	nscaf3055	1939395	1942258	+	2	1958	77
LNC_000773	XLOC_024823	lincRNA	lncRNA	nscaf3056	1068458	1089654	+	2	309	61
LNC_000774	XLOC_024933	lincRNA	lncRNA	nscaf3058	2278440	2279716	+	2	554	68
LNC_000775	XLOC_024939	lincRNA	lncRNA	nscaf3058	2419975	2441670	+	2	6152	93
LNC_000776	XLOC_024983	lincRNA	lncRNA	nscaf3058	3666979	3667866	+	2	603	68
LNC_000777	XLOC_025142	antisense_lncRNA	lncRNA	nscaf3058	8445207	8448950	+	3	599	102
LNC_000778	XLOC_025142	lincRNA	lncRNA	nscaf3058	8447395	8448950	+	3	377	90
LNC_000779	XLOC_025190	lincRNA	lncRNA	nscaf3058	265431	266007	-	2	357	66
LNC_000780	XLOC_025209	lincRNA	lncRNA	nscaf3058	750888	751827	-	2	511	63
LNC_000781	XLOC_025260	lincRNA	lncRNA	nscaf3058	2585132	2588975	-	2	3118	102
LNC_000782	XLOC_025336	antisense_lncRNA	lncRNA	nscaf3058	4653148	4671369	-	2	3888	79
LNC_000783	XLOC_025382	lincRNA	lncRNA	nscaf3058	5249981	5280294	-	2	2057	118
LNC_000784	XLOC_025449	antisense_lncRNA	lncRNA	nscaf3058	7306450	7400148	-	3	2381	118
LNC_000785	XLOC_025449	lincRNA	lncRNA	nscaf3058	7390949	7400643	-	2	3139	118
LNC_000786	XLOC_025483	lincRNA	lncRNA	nscaf3058	7405357	7409378	-	2	2624	180
LNC_000787	XLOC_025522	antisense_lncRNA	lncRNA	nscaf3058	8795785	8797748	-	2	1116	125
LNC_000788	XLOC_025563	lincRNA	lncRNA	nscaf3062	491782	493256	+	3	749	59
LNC_000789	XLOC_025563	lincRNA	lncRNA	nscaf3062	491782	493256	+	4	379	67
LNC_000790	XLOC_025579	lincRNA	lncRNA	nscaf3062	267221	277659	-	7	2618	196
LNC_000791	XLOC_025667	lincRNA	lncRNA	nscaf3063	2213058	2221018	+	2	6471	187
LNC_000792	XLOC_025702	lincRNA	lncRNA	nscaf3063	3051721	3053920	+	3	1124	65
LNC_000793	XLOC_025702	lincRNA	lncRNA	nscaf3063	3051746	3053920	+	2	2096	115
LNC_000794	XLOC_025715	lincRNA	lncRNA	nscaf3063	3635938	3644038	+	2	294	45
LNC_000795	XLOC_025723	antisense_lncRNA	lncRNA	nscaf3063	11220	16582	-	3	4734	223
LNC_000796	XLOC_025723	antisense_lncRNA	lncRNA	nscaf3063	15287	22044	-	3	3946	222
LNC_000797	XLOC_025723	antisense_lncRNA	lncRNA	nscaf3063	16840	22044	-	2	5111	390
LNC_000798	XLOC_025726	antisense_lncRNA	lncRNA	nscaf3063	36455	38430	-	3	1643	164
LNC_000799	XLOC_025738	antisense_lncRNA	lncRNA	nscaf3063	79719	91625	-	2	7393	226
LNC_000800	XLOC_025738	antisense_lncRNA	lncRNA	nscaf3063	83558	91618	-	2	7376	355
LNC_000801	XLOC_025738	antisense_lncRNA	lncRNA	nscaf3063	83558	91624	-	2	7661	226
LNC_000802	XLOC_025738	antisense_lncRNA	lncRNA	nscaf3063	83558	97917	-	2	8877	226
LNC_000803	XLOC_025811	lincRNA	lncRNA	nscaf3063	2712892	2714842	-	2	1421	54
LNC_000804	XLOC_025811	antisense_lncRNA	lncRNA	nscaf3063	2712892	2715644	-	2	2283	107
LNC_000805	XLOC_025811	antisense_lncRNA	lncRNA	nscaf3063	2712892	2715652	-	2	2207	107
LNC_000806	XLOC_025839	lincRNA	lncRNA	nscaf3064	79354	81888	-	2	1329	137
LNC_000807	XLOC_025880	lincRNA	lncRNA	nscaf3066	1042425	1051805	-	2	556	100
LNC_000808	XLOC_025937	lincRNA	lncRNA	nscaf3068	291296	300534	-	6	6266	266
LNC_000809	XLOC_025937	lincRNA	lncRNA	nscaf3068	291296	300534	-	5	6514	266
LNC_000810	XLOC_025937	lincRNA	lncRNA	nscaf3068	291296	300534	-	4	6773	266
LNC_000811	XLOC_025937	lincRNA	lncRNA	nscaf3068	291296	300534	-	5	3568	266
LNC_000812	XLOC_025937	lincRNA	lncRNA	nscaf3068	291296	300534	-	5	6606	266
LNC_000813	XLOC_025937	lincRNA	lncRNA	nscaf3068	295518	300534	-	3	4024	266
LNC_000814	XLOC_025937	lincRNA	lncRNA	nscaf3068	295518	300534	-	4	3665	266
LNC_000815	XLOC_025938	lincRNA	lncRNA	nscaf3068	301306	302938	-	2	1441	246
LNC_000816	XLOC_025938	lincRNA	lncRNA	nscaf3068	301306	302938	-	3	908	135
LNC_000817	XLOC_025938	lincRNA	lncRNA	nscaf3068	301306	302967	-	3	901	171
LNC_000818	XLOC_025938	lincRNA	lncRNA	nscaf3068	301306	302979	-	3	567	129
LNC_000819	XLOC_025958	antisense_lncRNA	lncRNA	nscaf3068	421792	432982	-	2	10966	209
LNC_000820	XLOC_025965	lincRNA	lncRNA	nscaf3069	110911	115158	+	2	1741	119
LNC_000821	XLOC_025973	lincRNA	lncRNA	nscaf3070	74056	77004	-	2	380	57
LNC_000822	XLOC_025987	lincRNA	lncRNA	nscaf3071	10486	20510	-	4	2479	188
LNC_000823	XLOC_026106	lincRNA	lncRNA	nscaf3073	3942	8524	-	6	861	180
LNC_000824	XLOC_026123	antisense_lncRNA	lncRNA	nscaf3074	517272	521011	+	2	2371	106
LNC_000825	XLOC_026167	lincRNA	lncRNA	nscaf3074	693479	696456	-	2	1447	113
LNC_000826	XLOC_026210	lincRNA	lncRNA	nscaf3075	569172	577656	+	2	613	59
LNC_000827	XLOC_026226	antisense_lncRNA	lncRNA	nscaf3075	830051	832232	+	2	1611	135
LNC_000828	XLOC_026275	lincRNA	lncRNA	nscaf3075	1043973	1051161	-	3	1772	77
LNC_000829	XLOC_026275	lincRNA	lncRNA	nscaf3075	1100988	1161202	-	3	1487	110
LNC_000830	XLOC_026336	lincRNA	lncRNA	nscaf3078	308893	314524	-	3	530	73
LNC_000831	XLOC_026339	lincRNA	lncRNA	nscaf3078	337260	338642	-	2	1140	64
LNC_000832	XLOC_026350	antisense_lncRNA	lncRNA	nscaf3079	90222	98366	+	2	4242	145
LNC_000833	XLOC_026371	lincRNA	lncRNA	nscaf3079	768553	776682	+	3	1542	94
LNC_000834	XLOC_026415	lincRNA	lncRNA	nscaf3079	410027	411680	-	2	1511	64
LNC_000835	XLOC_026422	lincRNA	lncRNA	nscaf3079	624897	628656	-	2	3675	128
LNC_000836	XLOC_026458	lincRNA	lncRNA	nscaf3087	29023	31021	+	2	291	61
LNC_000837	XLOC_026458	lincRNA	lncRNA	nscaf3087	29026	31021	+	2	462	99
LNC_000838	XLOC_026479	lincRNA	lncRNA	nscaf3089	216100	218954	+	2	2761	85
LNC_000839	XLOC_026577	lincRNA	lncRNA	nscaf3093	1211046	1226483	+	2	444	56
LNC_000840	XLOC_026577	lincRNA	lncRNA	nscaf3093	1211047	1224668	+	2	555	87
LNC_000841	XLOC_026784	lincRNA	lncRNA	nscaf3098	82011	84392	-	2	1359	130
LNC_000842	XLOC_026809	antisense_lncRNA	lncRNA	nscaf3098	1384649	1388075	-	2	1678	86
LNC_000843	XLOC_026857	lincRNA	lncRNA	nscaf3099	605668	612441	+	2	6686	155
LNC_000844	XLOC_026870	lincRNA	lncRNA	nscaf3099	1065405	1073715	+	2	7965	122
LNC_000845	XLOC_026873	lincRNA	lncRNA	nscaf3099	1107941	1174358	+	2	916	69
LNC_000846	XLOC_026931	lincRNA	lncRNA	nscaf3099	2870801	2871311	+	2	399	116
LNC_000847	XLOC_026934	lincRNA	lncRNA	nscaf3099	2945642	2947284	+	2	310	61
LNC_000848	XLOC_026976	lincRNA	lncRNA	nscaf3099	501591	504742	-	2	1581	71
LNC_000849	XLOC_026980	lincRNA	lncRNA	nscaf3099	611063	617588	-	3	664	87
LNC_000850	XLOC_027016	lincRNA	lncRNA	nscaf3099	2487758	2488942	-	2	573	79
LNC_000851	XLOC_027043	antisense_lncRNA	lncRNA	nscaf3099	3349071	3350350	-	2	987	82
LNC_000852	XLOC_027082	lincRNA	lncRNA	nscaf3106	270736	273021	+	2	1694	277
LNC_000853	XLOC_027082	lincRNA	lncRNA	nscaf3106	271291	281879	+	6	2086	231
LNC_000854	XLOC_027107	lincRNA	lncRNA	nscaf3107	113872	142552	-	2	4109	90
LNC_000855	XLOC_027129	lincRNA	lncRNA	nscaf3108	5	48062	-	2	25594	130
LNC_000856	XLOC_027153	antisense_lncRNA	lncRNA	nscaf3114	22576	40163	+	3	11385	168
LNC_000857	XLOC_027153	antisense_lncRNA	lncRNA	nscaf3114	22576	40163	+	4	11473	168
LNC_000858	XLOC_027195	lincRNA	lncRNA	nscaf313	2940	7369	-	2	4106	135
LNC_000859	XLOC_027204	lincRNA	lncRNA	nscaf3132	7	11505	-	2	8188	136
LNC_000860	XLOC_027227	lincRNA	lncRNA	nscaf3139	5	4899	+	2	4723	119
LNC_000861	XLOC_027227	lincRNA	lncRNA	nscaf3139	2587	32756	+	3	3343	108
LNC_000862	XLOC_027230	lincRNA	lncRNA	nscaf3140	4618	8741	+	2	2498	84
LNC_000863	XLOC_027246	antisense_lncRNA	lncRNA	nscaf3146	9	14044	+	8	6288	474
LNC_000864	XLOC_027246	lincRNA	lncRNA	nscaf3146	4205	14044	+	8	2399	443
LNC_000865	XLOC_027248	lincRNA	lncRNA	nscaf3146	5016	13427	-	2	7844	171
LNC_000866	XLOC_027249	lincRNA	lncRNA	nscaf3147	4551	13255	+	2	7619	116
LNC_000867	XLOC_027482	lincRNA	lncRNA	nscaf508	1	12545	-	2	5923	116
LNC_000868	XLOC_027485	lincRNA	lncRNA	nscaf512	6239	9973	-	2	2733	305
LNC_000869	XLOC_027485	lincRNA	lncRNA	nscaf512	6239	10123	-	3	3023	305
LNC_000870	XLOC_027485	lincRNA	lncRNA	nscaf512	6239	10717	-	2	2711	305
LNC_000871	XLOC_027485	lincRNA	lncRNA	nscaf512	6239	10717	-	3	1960	305
LNC_000872	XLOC_027496	lincRNA	lncRNA	nscaf556	2	5485	+	2	501	117
LNC_000873	XLOC_027557	lincRNA	lncRNA	nscaf818	5856	12888	+	2	6009	187
LNC_000874	XLOC_027561	lincRNA	lncRNA	nscaf852	443	1513	-	2	401	98
LNC_000875	XLOC_027573	lincRNA	lncRNA	nscaf875	2392	9077	-	2	5706	114
LNC_000876	XLOC_027580	lincRNA	lncRNA	nscaf98	484234	489295	+	3	1304	131
LNC_000877	XLOC_027583	lincRNA	lncRNA	nscaf98	528837	538958	+	6	1850	204
LNC_000878	XLOC_027588	lincRNA	lncRNA	nscaf98	796443	802026	+	2	4649	120
LNC_000879	XLOC_027604	lincRNA	lncRNA	nscaf98	1258729	1266136	+	3	5303	91
LNC_000880	XLOC_027604	lincRNA	lncRNA	nscaf98	1259614	1266136	+	4	2543	73
LNC_000881	XLOC_027604	lincRNA	lncRNA	nscaf98	1259614	1267213	+	4	1118	89
LNC_000882	XLOC_027604	lincRNA	lncRNA	nscaf98	1259760	1266136	+	2	4625	91
LNC_000883	XLOC_027671	lincRNA	lncRNA	nscaf98	1548461	1552006	-	2	1941	135
LNC_000884	XLOC_027672	lincRNA	lncRNA	nscaf98	1663826	1665635	-	2	379	49
LNC_000885	XLOC_027672	lincRNA	lncRNA	nscaf98	1663826	1673279	-	2	400	49
LNC_000886	XLOC_027672	lincRNA	lncRNA	nscaf98	1663826	1673483	-	2	609	75
LNC_000887	XLOC_027715	lincRNA	lncRNA	scaffold10101	2	759	+	3	464	62
LNC_000888	XLOC_027715	lincRNA	lncRNA	scaffold10101	2	759	+	3	506	62
LNC_000889	XLOC_027731	lincRNA	lncRNA	scaffold10137	7	761	-	2	672	69
LNC_000890	XLOC_027752	lincRNA	lncRNA	scaffold1020	6	7962	+	2	6538	235
LNC_000891	XLOC_027800	lincRNA	lncRNA	scaffold10331	4	750	+	2	542	75
LNC_000892	XLOC_027910	lincRNA	lncRNA	scaffold10667	230	748	-	2	370	62
LNC_000893	XLOC_028042	lincRNA	lncRNA	scaffold1112	1058	2502	-	2	849	47
LNC_000894	XLOC_028054	lincRNA	lncRNA	scaffold1116	1843	4061	+	2	1816	180
LNC_000895	XLOC_028099	lincRNA	lncRNA	scaffold11281	86	683	+	2	348	49
LNC_000896	XLOC_028111	lincRNA	lncRNA	scaffold11326	29	708	-	2	389	45
LNC_000897	XLOC_028111	lincRNA	lncRNA	scaffold11326	39	708	-	2	461	45
LNC_000898	XLOC_028192	lincRNA	lncRNA	scaffold1158	51	4182	+	2	2948	342
LNC_000899	XLOC_028192	lincRNA	lncRNA	scaffold1158	51	4182	+	3	2330	334
LNC_000900	XLOC_028222	lincRNA	lncRNA	scaffold1171	6086	7571	+	2	1326	74
LNC_000901	XLOC_028298	lincRNA	lncRNA	scaffold1197	1636	3644	+	2	878	71
LNC_000902	XLOC_028355	lincRNA	lncRNA	scaffold1212	4319	7040	+	2	1969	114
LNC_000903	XLOC_028370	lincRNA	lncRNA	scaffold1216	15	1542	-	2	1436	87
LNC_000904	XLOC_028397	lincRNA	lncRNA	scaffold1222	1	3940	+	2	3805	112
LNC_000905	XLOC_028449	lincRNA	lncRNA	scaffold1237	2973	4364	+	2	1289	132
LNC_000906	XLOC_028472	lincRNA	lncRNA	scaffold1242	22	764	-	2	539	117
LNC_000907	XLOC_028498	lincRNA	lncRNA	scaffold12487	1	628	+	2	550	49
LNC_000908	XLOC_028511	lincRNA	lncRNA	scaffold1254	155	5856	-	2	3611	126
LNC_000909	XLOC_028572	lincRNA	lncRNA	scaffold1271	1122	2512	+	2	516	67
LNC_000910	XLOC_028819	lincRNA	lncRNA	scaffold1356	1	3538	+	3	1090	145
LNC_000911	XLOC_028819	lincRNA	lncRNA	scaffold1356	1	3538	+	3	1093	146
LNC_000912	XLOC_028861	lincRNA	lncRNA	scaffold1371	317	2245	+	2	1820	195
LNC_000913	XLOC_028888	lincRNA	lncRNA	scaffold1376	4779	5400	+	2	538	151
LNC_000914	XLOC_029128	lincRNA	lncRNA	scaffold1457	2303	3488	-	2	770	73
LNC_000915	XLOC_029290	lincRNA	lncRNA	scaffold1520	5	1113	+	2	720	69
LNC_000916	XLOC_029333	lincRNA	lncRNA	scaffold1533	1	4387	-	2	4310	132
LNC_000917	XLOC_029491	lincRNA	lncRNA	scaffold1595	3	4507	-	6	1449	221
LNC_000918	XLOC_029504	lincRNA	lncRNA	scaffold15992	31	695	+	2	588	76
LNC_000919	XLOC_029596	lincRNA	lncRNA	scaffold16345	22	633	-	2	472	48
LNC_000920	XLOC_029608	lincRNA	lncRNA	scaffold16406	12	689	+	2	595	69
LNC_000921	XLOC_029651	lincRNA	lncRNA	scaffold1657	2352	4341	-	2	248	82
LNC_000922	XLOC_029699	lincRNA	lncRNA	scaffold16803	15	687	-	2	596	63
LNC_000923	XLOC_029709	lincRNA	lncRNA	scaffold16863	9	679	+	2	516	85
LNC_000924	XLOC_029773	lincRNA	lncRNA	scaffold17070	67	686	+	2	542	59
LNC_000925	XLOC_029778	lincRNA	lncRNA	scaffold17083	2	674	-	2	518	80
LNC_000926	XLOC_029811	lincRNA	lncRNA	scaffold1720	32	2541	-	4	700	233
LNC_000927	XLOC_029909	lincRNA	lncRNA	scaffold17651	3	628	+	3	337	37
LNC_000928	XLOC_029961	antisense_lncRNA	lncRNA	scaffold1782	385	3371	+	3	372	81
LNC_000929	XLOC_030010	lincRNA	lncRNA	scaffold1800	544	2091	-	2	1130	84
LNC_000930	XLOC_030106	lincRNA	lncRNA	scaffold1840	1897	3308	+	2	1268	96
LNC_000931	XLOC_030112	lincRNA	lncRNA	scaffold1843	1	3382	-	2	3073	101
LNC_000932	XLOC_030175	lincRNA	lncRNA	scaffold18663	2	671	+	2	559	186
LNC_000933	XLOC_030297	lincRNA	lncRNA	scaffold1920	10	2621	-	2	1931	120
LNC_000934	XLOC_030313	lincRNA	lncRNA	scaffold1926	1342	3066	+	2	1009	155
LNC_000935	XLOC_030359	lincRNA	lncRNA	scaffold19477	1	670	+	2	375	124
LNC_000936	XLOC_030436	lincRNA	lncRNA	scaffold19800	11	668	+	2	547	174
LNC_000937	XLOC_030468	lincRNA	lncRNA	scaffold1995	155	1112	-	2	803	118
LNC_000938	XLOC_030531	lincRNA	lncRNA	scaffold2025	1	2973	+	2	1263	73
LNC_000939	XLOC_030967	lincRNA	lncRNA	scaffold2202	2	2623	+	2	2548	130
LNC_000940	XLOC_031244	lincRNA	lncRNA	scaffold23492	2	629	+	2	289	51
LNC_000941	XLOC_031379	lincRNA	lncRNA	scaffold24139	9	624	+	2	546	150
LNC_000942	XLOC_031386	lincRNA	lncRNA	scaffold2417	2	1869	-	3	1223	126
LNC_000943	XLOC_031386	lincRNA	lncRNA	scaffold2417	252	1631	-	2	1219	126
LNC_000944	XLOC_031454	lincRNA	lncRNA	scaffold24499	46	566	-	2	444	90
LNC_000945	XLOC_031486	lincRNA	lncRNA	scaffold2462	482	1653	+	2	1094	93
LNC_000946	XLOC_031541	lincRNA	lncRNA	scaffold24909	26	635	-	2	506	120
LNC_000947	XLOC_031556	lincRNA	lncRNA	scaffold24979	146	507	+	2	285	46
LNC_000948	XLOC_031602	lincRNA	lncRNA	scaffold25186	14	605	-	2	263	63
LNC_000949	XLOC_031717	lincRNA	lncRNA	scaffold25796	1	630	-	2	511	170
LNC_000950	XLOC_031905	lincRNA	lncRNA	scaffold26908	3	624	+	2	547	78
LNC_000951	XLOC_031915	lincRNA	lncRNA	scaffold2695	20	1655	-	2	489	162
LNC_000952	XLOC_031936	lincRNA	lncRNA	scaffold27178	2	593	-	2	226	75
LNC_000953	XLOC_031938	lincRNA	lncRNA	scaffold2719	666	1453	+	2	364	65
LNC_000954	XLOC_032413	lincRNA	lncRNA	scaffold3029	28	1425	-	2	1318	142
LNC_000955	XLOC_032435	lincRNA	lncRNA	scaffold30426	16	597	-	2	248	41
LNC_000956	XLOC_032543	lincRNA	lncRNA	scaffold31251	147	591	-	2	368	52
LNC_000957	XLOC_032575	lincRNA	lncRNA	scaffold31444	1	593	+	2	441	54
LNC_000958	XLOC_032595	lincRNA	lncRNA	scaffold316	324494	345068	+	2	977	97
LNC_000959	XLOC_032664	lincRNA	lncRNA	scaffold3196	511	1270	+	2	634	69
LNC_000960	XLOC_032685	lincRNA	lncRNA	scaffold32145	5	590	+	2	442	147
LNC_000961	XLOC_032907	lincRNA	lncRNA	scaffold3384	2	1252	+	2	712	174
LNC_000962	XLOC_032989	lincRNA	lncRNA	scaffold3454	22	1157	+	2	1058	93
LNC_000963	XLOC_033316	lincRNA	lncRNA	scaffold3706	22	829	-	3	514	63
LNC_000964	XLOC_033523	lincRNA	lncRNA	scaffold39194	12	520	+	2	339	112
LNC_000965	XLOC_033618	lincRNA	lncRNA	scaffold40019	1	502	+	2	298	65
LNC_000966	XLOC_033776	lincRNA	lncRNA	scaffold416	113888	119954	+	2	3777	117
LNC_000967	XLOC_033806	lincRNA	lncRNA	scaffold41667	2	447	+	2	377	125
LNC_000968	XLOC_033820	lincRNA	lncRNA	scaffold41769	7	438	+	2	358	66
LNC_000969	XLOC_033848	lincRNA	lncRNA	scaffold418	273822	282797	+	3	7078	150
LNC_000970	XLOC_033869	lincRNA	lncRNA	scaffold418	50946	60678	-	2	9391	228
LNC_000971	XLOC_033874	antisense_lncRNA	lncRNA	scaffold418	84031	93864	-	2	9606	164
LNC_000972	XLOC_033874	antisense_lncRNA	lncRNA	scaffold418	84031	98249	-	3	9746	164
LNC_000973	XLOC_033874	antisense_lncRNA	lncRNA	scaffold418	84031	98252	-	2	9624	164
LNC_000974	XLOC_033874	antisense_lncRNA	lncRNA	scaffold418	84031	98526	-	3	9898	164
LNC_000975	XLOC_033899	antisense_lncRNA	lncRNA	scaffold418	237811	250243	-	2	7555	284
LNC_000976	XLOC_033900	lincRNA	lncRNA	scaffold418	258201	261616	-	2	1348	91
LNC_000977	XLOC_034076	lincRNA	lncRNA	scaffold4345	4	942	-	3	429	72
LNC_000978	XLOC_034076	lincRNA	lncRNA	scaffold4345	4	945	-	2	859	106
LNC_000979	XLOC_034292	lincRNA	lncRNA	scaffold5046	1	978	-	2	827	79
LNC_000980	XLOC_034322	lincRNA	lncRNA	scaffold5123	469	952	-	2	407	78
LNC_000981	XLOC_034442	lincRNA	lncRNA	scaffold5452	1	948	-	2	457	92
LNC_000982	XLOC_034451	lincRNA	lncRNA	scaffold547	135133	175900	+	2	2634	121
LNC_000983	XLOC_034451	lincRNA	lncRNA	scaffold547	135147	136511	+	2	949	67
LNC_000984	XLOC_034462	lincRNA	lncRNA	scaffold5478	1	942	+	3	275	91
LNC_000985	XLOC_034494	lincRNA	lncRNA	scaffold5609	11	937	+	2	524	76
LNC_000986	XLOC_034517	lincRNA	lncRNA	scaffold5684	10	921	+	2	837	141
LNC_000987	XLOC_034528	lincRNA	lncRNA	scaffold5708	1	898	+	2	725	74
LNC_000988	XLOC_034559	lincRNA	lncRNA	scaffold5804	13	922	-	2	489	133
LNC_000989	XLOC_034603	lincRNA	lncRNA	scaffold5937	42	774	+	2	383	127
LNC_000990	XLOC_034633	lincRNA	lncRNA	scaffold6045	1	908	+	2	824	112
LNC_000991	XLOC_034633	lincRNA	lncRNA	scaffold6045	1	908	+	2	821	111
LNC_000992	XLOC_034681	lincRNA	lncRNA	scaffold6127	8	904	+	2	814	69
LNC_000993	XLOC_034781	lincRNA	lncRNA	scaffold6403	1	800	-	2	669	62
LNC_000994	XLOC_034781	lincRNA	lncRNA	scaffold6403	1	822	-	2	680	59
LNC_000995	XLOC_034933	lincRNA	lncRNA	scaffold6811	2	863	+	2	776	62
LNC_000996	XLOC_034951	lincRNA	lncRNA	scaffold6851	10	784	+	2	692	58
LNC_000997	XLOC_034992	antisense_lncRNA	lncRNA	scaffold693	20451	22485	+	2	1955	199
LNC_000998	XLOC_035013	antisense_lncRNA	lncRNA	scaffold697	3355	29970	+	2	7705	457
LNC_000999	XLOC_035100	lincRNA	lncRNA	scaffold713	37613	39361	-	2	1374	72
LNC_001000	XLOC_035101	lincRNA	lncRNA	scaffold7137	4	850	+	2	446	121
LNC_001001	XLOC_035322	lincRNA	lncRNA	scaffold757	2714	8894	-	3	1978	91
LNC_001002	XLOC_035322	lincRNA	lncRNA	scaffold757	2714	8894	-	3	1975	91
LNC_001003	XLOC_035322	lincRNA	lncRNA	scaffold757	2714	9037	-	2	6022	130
LNC_001004	XLOC_035322	lincRNA	lncRNA	scaffold757	2714	9037	-	2	6025	130
LNC_001005	XLOC_035355	lincRNA	lncRNA	scaffold7650	116	820	+	2	542	50
LNC_001006	XLOC_035359	lincRNA	lncRNA	scaffold766	22235	23631	+	2	785	228
LNC_001007	XLOC_035365	lincRNA	lncRNA	scaffold7663	5	700	-	2	485	72
LNC_001008	XLOC_035365	lincRNA	lncRNA	scaffold7663	5	830	-	2	621	74
LNC_001009	XLOC_035442	lincRNA	lncRNA	scaffold779	18926	24868	+	4	5273	114
LNC_001010	XLOC_035475	lincRNA	lncRNA	scaffold785	504	4709	+	4	1430	287
LNC_001011	XLOC_035475	lincRNA	lncRNA	scaffold785	504	4709	+	5	1348	296
LNC_001012	XLOC_035546	lincRNA	lncRNA	scaffold802	183	1518	+	2	818	72
LNC_001013	XLOC_035560	antisense_lncRNA	lncRNA	scaffold804	10312	14730	-	3	547	89
LNC_001014	XLOC_035625	lincRNA	lncRNA	scaffold816	2	2422	-	3	998	84
LNC_001015	XLOC_035625	lincRNA	lncRNA	scaffold816	2	2422	-	2	874	84
LNC_001016	XLOC_035640	lincRNA	lncRNA	scaffold8209	4	801	+	2	342	57
LNC_001017	XLOC_035655	lincRNA	lncRNA	scaffold823	3	3360	+	2	2365	176
LNC_001018	XLOC_035656	antisense_lncRNA	lncRNA	scaffold823	4380	7826	+	2	2964	83
LNC_001019	XLOC_035660	lincRNA	lncRNA	scaffold8232	1	708	+	3	538	117
LNC_001020	XLOC_035660	lincRNA	lncRNA	scaffold8232	1	708	+	3	446	136
LNC_001021	XLOC_035688	lincRNA	lncRNA	scaffold8281	25	698	+	2	590	70
LNC_001022	XLOC_035696	lincRNA	lncRNA	scaffold8305	90	805	+	2	643	121
LNC_001023	XLOC_035802	antisense_lncRNA	lncRNA	scaffold855	7915	16556	+	2	212	59
LNC_001024	XLOC_035884	lincRNA	lncRNA	scaffold8709	114	780	+	2	585	194
LNC_001025	XLOC_035998	lincRNA	lncRNA	scaffold898	10028	16958	+	3	2024	104
LNC_001026	XLOC_036027	lincRNA	lncRNA	scaffold9048	420	739	-	2	212	63
LNC_001027	XLOC_036124	lincRNA	lncRNA	scaffold9271	5	648	-	2	429	65
LNC_001028	XLOC_036234	lincRNA	lncRNA	scaffold949	69	6312	-	2	5590	125
LNC_001029	XLOC_036258	lincRNA	lncRNA	scaffold954	1	3247	+	2	3179	95
LNC_001030	XLOC_036322	lincRNA	lncRNA	scaffold968	8588	10779	+	2	1547	139
LNC_001031	XLOC_036354	lincRNA	lncRNA	scaffold9762	58	713	+	2	493	73
LNC_001032	XLOC_036408	lincRNA	lncRNA	scaffold9900	1	679	+	2	446	70
LNC_001033	XLOC_036408	lincRNA	lncRNA	scaffold9900	1	689	+	2	446	70
LNC_001034	XLOC_036415	lincRNA	lncRNA	scaffold9920	1	620	+	2	537	76
LNC_001035	XLOC_036415	lincRNA	lncRNA	scaffold9920	1	770	+	2	384	62
