# Supplementary material for: Transcriptome analysis reveals potential function of long non-coding RNAs in 20-hydroxyecdysone regulated autophagy in Bombyx mori
Source: BMC Genomics. 2021 May 22;22:374. doi: 10.1186/s12864-021-07692-1 (PMC8140452; doi:10.1186/s12864-021-07692-1)
Supplement: Supplementary file 3 — Additional file 3. LncRNA and mRNA features. [file 12864_2021_7692_MOESM3_ESM.xlsx]

## Sheet: lncRNA
Status	ORF	Exon	length
antisense_lncRNA	278	6	2366
antisense_lncRNA	124	4	4355
antisense_lncRNA	96	2	851
antisense_lncRNA	209	2	10966
antisense_lncRNA	108	4	591
antisense_lncRNA	114	3	1559
antisense_lncRNA	134	3	930
antisense_lncRNA	75	3	513
antisense_lncRNA	168	4	11473
antisense_lncRNA	168	3	11385
antisense_lncRNA	80	2	872
antisense_lncRNA	88	3	837
antisense_lncRNA	93	4	1000
antisense_lncRNA	164	2	9624
antisense_lncRNA	126	2	1598
antisense_lncRNA	114	2	4719
antisense_lncRNA	113	2	1271
antisense_lncRNA	87	3	430
antisense_lncRNA	127	4	1232
antisense_lncRNA	66	2	571
antisense_lncRNA	127	2	1745
antisense_lncRNA	70	3	622
antisense_lncRNA	114	2	1699
antisense_lncRNA	129	2	1933
antisense_lncRNA	117	2	7161
antisense_lncRNA	105	5	5286
antisense_lncRNA	101	3	1718
antisense_lncRNA	101	3	1942
antisense_lncRNA	157	2	6355
antisense_lncRNA	157	2	6242
antisense_lncRNA	157	2	6574
antisense_lncRNA	157	2	6175
antisense_lncRNA	95	2	12683
antisense_lncRNA	105	2	812
antisense_lncRNA	164	3	9898
antisense_lncRNA	164	2	9606
antisense_lncRNA	82	3	1218
antisense_lncRNA	87	9	3528
antisense_lncRNA	67	2	1970
antisense_lncRNA	134	4	1416
antisense_lncRNA	108	2	544
antisense_lncRNA	80	2	1894
antisense_lncRNA	79	2	3888
antisense_lncRNA	165	2	42442
antisense_lncRNA	87	9	3549
antisense_lncRNA	199	2	1955
antisense_lncRNA	87	7	4378
antisense_lncRNA	390	2	5111
antisense_lncRNA	83	2	1194
antisense_lncRNA	91	2	1124
antisense_lncRNA	86	2	1678
antisense_lncRNA	105	2	5182
antisense_lncRNA	135	3	1103
antisense_lncRNA	89	3	547
antisense_lncRNA	457	2	7705
antisense_lncRNA	149	4	6969
antisense_lncRNA	195	5	2783
antisense_lncRNA	218	3	5191
antisense_lncRNA	91	2	671
antisense_lncRNA	222	3	3946
antisense_lncRNA	223	3	4734
antisense_lncRNA	164	3	1643
antisense_lncRNA	95	2	6467
antisense_lncRNA	284	2	7555
antisense_lncRNA	164	3	9746
antisense_lncRNA	133	2	8172
antisense_lncRNA	88	2	4057
antisense_lncRNA	226	2	8877
antisense_lncRNA	226	2	7661
antisense_lncRNA	107	2	2283
antisense_lncRNA	107	2	2207
antisense_lncRNA	109	2	2093
antisense_lncRNA	106	2	2371
antisense_lncRNA	135	2	1611
antisense_lncRNA	102	3	599
antisense_lncRNA	117	2	3290
antisense_lncRNA	117	2	1592
antisense_lncRNA	104	2	3030
antisense_lncRNA	138	2	4355
antisense_lncRNA	85	9	3630
antisense_lncRNA	226	2	7393
antisense_lncRNA	89	2	989
antisense_lncRNA	371	2	5937
antisense_lncRNA	88	3	1792
antisense_lncRNA	69	2	538
antisense_lncRNA	83	2	2964
antisense_lncRNA	102	3	2457
antisense_lncRNA	174	3	10196
antisense_lncRNA	66	3	638
antisense_lncRNA	94	2	998
antisense_lncRNA	57	2	280
antisense_lncRNA	254	8	1628
antisense_lncRNA	291	7	1739
antisense_lncRNA	236	7	1573
antisense_lncRNA	59	2	212
antisense_lncRNA	138	3	1155
antisense_lncRNA	78	2	1232
antisense_lncRNA	166	2	7183
antisense_lncRNA	387	2	3555
antisense_lncRNA	125	2	1116
antisense_lncRNA	71	2	568
antisense_lncRNA	81	3	372
antisense_lncRNA	137	4	1155
antisense_lncRNA	145	2	4242
antisense_lncRNA	82	2	987
antisense_lncRNA	122	3	1507
antisense_lncRNA	171	2	13230
antisense_lncRNA	167	3	7129
antisense_lncRNA	152	2	2486
antisense_lncRNA	260	2	14762
antisense_lncRNA	117	2	849
antisense_lncRNA	174	3	10738
antisense_lncRNA	325	2	2031
antisense_lncRNA	96	2	1136
antisense_lncRNA	159	3	1482
antisense_lncRNA	116	4	1157
antisense_lncRNA	109	2	1064
antisense_lncRNA	118	3	2381
antisense_lncRNA	101	2	2043
antisense_lncRNA	474	8	6288
antisense_lncRNA	129	2	9777
antisense_lncRNA	87	8	3989
antisense_lncRNA	85	10	3185
antisense_lncRNA	105	3	2404
antisense_lncRNA	355	2	7376
antisense_lncRNA	260	2	15149
antisense_lncRNA	155	2	6033
antisense_lncRNA	74	2	1054
antisense_lncRNA	88	2	540
antisense_lncRNA	127	3	1479
antisense_lncRNA	158	4	945
lincRNA_lncRNA	509	2	4334
lincRNA_lncRNA	417	2	2858
lincRNA_lncRNA	91	3	2312
lincRNA_lncRNA	169	2	1110
lincRNA_lncRNA	184	2	555
lincRNA_lncRNA	112	2	3198
lincRNA_lncRNA	266	3	4024
lincRNA_lncRNA	266	5	6606
lincRNA_lncRNA	246	2	1441
lincRNA_lncRNA	130	2	2548
lincRNA_lncRNA	74	2	4488
lincRNA_lncRNA	64	2	1153
lincRNA_lncRNA	55	2	830
lincRNA_lncRNA	94	4	740
lincRNA_lncRNA	129	2	8835
lincRNA_lncRNA	53	2	458
lincRNA_lncRNA	89	2	364
lincRNA_lncRNA	73	2	466
lincRNA_lncRNA	233	2	3978
lincRNA_lncRNA	76	3	725
lincRNA_lncRNA	70	2	446
lincRNA_lncRNA	91	2	1293
lincRNA_lncRNA	91	2	1970
lincRNA_lncRNA	157	2	1308
lincRNA_lncRNA	64	2	433
lincRNA_lncRNA	65	2	382
lincRNA_lncRNA	105	2	2598
lincRNA_lncRNA	210	2	632
lincRNA_lncRNA	212	2	814
lincRNA_lncRNA	99	2	2314
lincRNA_lncRNA	108	2	833
lincRNA_lncRNA	121	2	1039
lincRNA_lncRNA	421	4	1358
lincRNA_lncRNA	421	4	1351
lincRNA_lncRNA	99	2	1874
lincRNA_lncRNA	135	2	10046
lincRNA_lncRNA	81	2	356
lincRNA_lncRNA	105	2	4868
lincRNA_lncRNA	64	2	1140
lincRNA_lncRNA	99	2	462
lincRNA_lncRNA	128	2	3675
lincRNA_lncRNA	64	2	1511
lincRNA_lncRNA	56	2	444
lincRNA_lncRNA	107	2	805
lincRNA_lncRNA	129	3	567
lincRNA_lncRNA	127	2	5915
lincRNA_lncRNA	75	2	2817
lincRNA_lncRNA	82	2	2808
lincRNA_lncRNA	266	5	3568
lincRNA_lncRNA	266	4	6773
lincRNA_lncRNA	100	3	2562
lincRNA_lncRNA	90	4	306
lincRNA_lncRNA	116	2	931
lincRNA_lncRNA	101	3	413
lincRNA_lncRNA	87	6	412
lincRNA_lncRNA	266	4	3665
lincRNA_lncRNA	135	3	908
lincRNA_lncRNA	287	4	1430
lincRNA_lncRNA	57	2	342
lincRNA_lncRNA	84	3	998
lincRNA_lncRNA	84	2	874
lincRNA_lncRNA	54	2	403
lincRNA_lncRNA	70	2	738
lincRNA_lncRNA	117	2	6437
lincRNA_lncRNA	88	3	1112
lincRNA_lncRNA	70	3	1822
lincRNA_lncRNA	81	4	817
lincRNA_lncRNA	90	2	526
lincRNA_lncRNA	118	2	3271
lincRNA_lncRNA	117	4	1515
lincRNA_lncRNA	127	2	1004
lincRNA_lncRNA	114	2	1368
lincRNA_lncRNA	66	2	469
lincRNA_lncRNA	68	2	1036
lincRNA_lncRNA	107	2	7763
lincRNA_lncRNA	79	3	1195
lincRNA_lncRNA	104	4	717
lincRNA_lncRNA	98	4	1434
lincRNA_lncRNA	95	2	1897
lincRNA_lncRNA	104	3	851
lincRNA_lncRNA	305	3	1960
lincRNA_lncRNA	83	2	1659
lincRNA_lncRNA	136	2	8188
lincRNA_lncRNA	121	2	643
lincRNA_lncRNA	422	2	1614
lincRNA_lncRNA	98	2	7011
lincRNA_lncRNA	141	2	993
lincRNA_lncRNA	81	3	1235
lincRNA_lncRNA	98	3	17027
lincRNA_lncRNA	107	2	893
lincRNA_lncRNA	112	2	824
lincRNA_lncRNA	111	2	821
lincRNA_lncRNA	72	2	1374
lincRNA_lncRNA	76	2	537
lincRNA_lncRNA	62	2	384
lincRNA_lncRNA	139	2	1547
lincRNA_lncRNA	162	2	17256
lincRNA_lncRNA	404	3	2408
lincRNA_lncRNA	140	4	2016
lincRNA_lncRNA	115	3	2272
lincRNA_lncRNA	401	2	3169
lincRNA_lncRNA	518	2	3072
lincRNA_lncRNA	60	2	495
lincRNA_lncRNA	94	2	1582
lincRNA_lncRNA	120	2	2046
lincRNA_lncRNA	74	2	2163
lincRNA_lncRNA	74	2	2123
lincRNA_lncRNA	78	2	615
lincRNA_lncRNA	205	4	1305
lincRNA_lncRNA	140	2	4007
lincRNA_lncRNA	92	3	1457
lincRNA_lncRNA	87	2	806
lincRNA_lncRNA	70	3	598
lincRNA_lncRNA	93	2	934
lincRNA_lncRNA	84	2	1130
lincRNA_lncRNA	113	3	5660
lincRNA_lncRNA	72	2	818
lincRNA_lncRNA	198	2	1161
lincRNA_lncRNA	120	2	4649
lincRNA_lncRNA	204	6	1850
lincRNA_lncRNA	131	3	1304
lincRNA_lncRNA	114	2	5706
lincRNA_lncRNA	187	2	6009
lincRNA_lncRNA	305	2	2711
lincRNA_lncRNA	78	2	407
lincRNA_lncRNA	73	2	684
lincRNA_lncRNA	44	2	316
lincRNA_lncRNA	50	2	577
lincRNA_lncRNA	90	3	1213
lincRNA_lncRNA	111	3	5517
lincRNA_lncRNA	94	2	3958
lincRNA_lncRNA	120	2	16531
lincRNA_lncRNA	52	2	396
lincRNA_lncRNA	65	2	924
lincRNA_lncRNA	97	2	3674
lincRNA_lncRNA	97	2	3673
lincRNA_lncRNA	90	2	392
lincRNA_lncRNA	79	2	987
lincRNA_lncRNA	197	2	738
lincRNA_lncRNA	63	2	428
lincRNA_lncRNA	89	2	1670
lincRNA_lncRNA	70	3	419
lincRNA_lncRNA	100	3	3206
lincRNA_lncRNA	100	3	2908
lincRNA_lncRNA	65	2	1080
lincRNA_lncRNA	106	2	859
lincRNA_lncRNA	62	2	471
lincRNA_lncRNA	119	2	6765
lincRNA_lncRNA	83	2	555
lincRNA_lncRNA	224	2	4854
lincRNA_lncRNA	98	2	800
lincRNA_lncRNA	63	3	398
lincRNA_lncRNA	93	2	1890
lincRNA_lncRNA	101	3	518
lincRNA_lncRNA	75	2	542
lincRNA_lncRNA	47	2	849
lincRNA_lncRNA	45	2	461
lincRNA_lncRNA	334	3	2330
lincRNA_lncRNA	342	2	2948
lincRNA_lncRNA	183	2	3437
lincRNA_lncRNA	93	2	528
lincRNA_lncRNA	100	2	3788
lincRNA_lncRNA	54	3	257
lincRNA_lncRNA	92	2	315
lincRNA_lncRNA	59	2	446
lincRNA_lncRNA	91	3	849
lincRNA_lncRNA	68	2	1100
lincRNA_lncRNA	89	5	666
lincRNA_lncRNA	130	2	1651
lincRNA_lncRNA	146	2	5257
lincRNA_lncRNA	128	3	5305
lincRNA_lncRNA	136	3	7399
lincRNA_lncRNA	75	2	803
lincRNA_lncRNA	186	2	559
lincRNA_lncRNA	96	2	1268
lincRNA_lncRNA	101	2	3073
lincRNA_lncRNA	174	2	547
lincRNA_lncRNA	118	2	803
lincRNA_lncRNA	155	2	1009
lincRNA_lncRNA	127	2	383
lincRNA_lncRNA	133	2	489
lincRNA_lncRNA	168	2	1146
lincRNA_lncRNA	98	2	3339
lincRNA_lncRNA	78	3	891
lincRNA_lncRNA	92	2	457
lincRNA_lncRNA	125	3	1948
lincRNA_lncRNA	115	2	383
lincRNA_lncRNA	405	8	5296
lincRNA_lncRNA	93	2	458
lincRNA_lncRNA	80	2	3476
lincRNA_lncRNA	68	2	571
lincRNA_lncRNA	630	4	7224
lincRNA_lncRNA	70	2	590
lincRNA_lncRNA	110	4	2062
lincRNA_lncRNA	105	2	6353
lincRNA_lncRNA	129	3	7177
lincRNA_lncRNA	183	2	6629
lincRNA_lncRNA	78	2	1104
lincRNA_lncRNA	101	2	3473
lincRNA_lncRNA	298	2	1866
lincRNA_lncRNA	135	2	2003
lincRNA_lncRNA	105	2	2802
lincRNA_lncRNA	237	3	1482
lincRNA_lncRNA	112	2	339
lincRNA_lncRNA	160	2	5404
lincRNA_lncRNA	122	3	649
lincRNA_lncRNA	76	2	588
lincRNA_lncRNA	73	2	770
lincRNA_lncRNA	132	2	4310
lincRNA_lncRNA	630	3	8044
lincRNA_lncRNA	195	2	1820
lincRNA_lncRNA	101	2	1755
lincRNA_lncRNA	69	2	772
lincRNA_lncRNA	150	3	7078
lincRNA_lncRNA	69	2	916
lincRNA_lncRNA	130	2	1359
lincRNA_lncRNA	124	3	10926
lincRNA_lncRNA	48	2	472
lincRNA_lncRNA	94	3	1581
lincRNA_lncRNA	101	2	617
lincRNA_lncRNA	221	6	1449
lincRNA_lncRNA	146	3	1093
lincRNA_lncRNA	151	2	538
lincRNA_lncRNA	104	3	1040
lincRNA_lncRNA	97	2	3678
lincRNA_lncRNA	87	3	664
lincRNA_lncRNA	76	2	486
lincRNA_lncRNA	135	2	9948
lincRNA_lncRNA	78	2	377
lincRNA_lncRNA	134	2	4367
lincRNA_lncRNA	134	2	4473
lincRNA_lncRNA	108	2	534
lincRNA_lncRNA	279	2	2368
lincRNA_lncRNA	68	2	566
lincRNA_lncRNA	83	2	1089
lincRNA_lncRNA	96	2	9437
lincRNA_lncRNA	120	2	1650
lincRNA_lncRNA	113	2	3249
lincRNA_lncRNA	143	2	2268
lincRNA_lncRNA	116	4	7229
lincRNA_lncRNA	106	2	2023
lincRNA_lncRNA	108	4	710
lincRNA_lncRNA	84	2	2295
lincRNA_lncRNA	94	2	538
lincRNA_lncRNA	67	2	345
lincRNA_lncRNA	130	2	16241
lincRNA_lncRNA	75	2	395
lincRNA_lncRNA	95	2	622
lincRNA_lncRNA	103	2	615
lincRNA_lncRNA	100	2	2674
lincRNA_lncRNA	72	3	429
lincRNA_lncRNA	79	2	827
lincRNA_lncRNA	74	2	1326
lincRNA_lncRNA	49	2	550
lincRNA_lncRNA	117	2	539
lincRNA_lncRNA	152	3	3124
lincRNA_lncRNA	169	2	5073
lincRNA_lncRNA	173	2	751
lincRNA_lncRNA	176	2	2818
lincRNA_lncRNA	176	2	2794
lincRNA_lncRNA	84	2	540
lincRNA_lncRNA	89	2	2460
lincRNA_lncRNA	126	2	3611
lincRNA_lncRNA	94	3	1542
lincRNA_lncRNA	532	3	3136
lincRNA_lncRNA	102	3	1239
lincRNA_lncRNA	175	2	1206
lincRNA_lncRNA	145	3	1090
lincRNA_lncRNA	78	2	892
lincRNA_lncRNA	82	3	516
lincRNA_lncRNA	95	4	2717
lincRNA_lncRNA	86	2	755
lincRNA_lncRNA	118	6	3495
lincRNA_lncRNA	94	2	6026
lincRNA_lncRNA	74	2	904
lincRNA_lncRNA	184	2	4061
lincRNA_lncRNA	79	2	488
lincRNA_lncRNA	170	2	511
lincRNA_lncRNA	118	2	3139
lincRNA_lncRNA	97	2	977
lincRNA_lncRNA	69	2	634
lincRNA_lncRNA	162	2	489
lincRNA_lncRNA	75	2	226
lincRNA_lncRNA	41	2	248
lincRNA_lncRNA	54	2	441
lincRNA_lncRNA	212	5	865
lincRNA_lncRNA	101	2	3469
lincRNA_lncRNA	114	2	8970
lincRNA_lncRNA	90	3	2708
lincRNA_lncRNA	114	2	9169
lincRNA_lncRNA	171	2	7844
lincRNA_lncRNA	266	6	6266
lincRNA_lncRNA	106	2	2336
lincRNA_lncRNA	116	2	5923
lincRNA_lncRNA	88	2	346
lincRNA_lncRNA	93	2	1107
lincRNA_lncRNA	123	2	3531
lincRNA_lncRNA	96	2	787
lincRNA_lncRNA	88	2	3260
lincRNA_lncRNA	132	3	1158
lincRNA_lncRNA	127	2	1829
lincRNA_lncRNA	70	2	961
lincRNA_lncRNA	170	2	2096
lincRNA_lncRNA	54	2	1421
lincRNA_lncRNA	59	2	364
lincRNA_lncRNA	89	2	1796
lincRNA_lncRNA	56	2	451
lincRNA_lncRNA	126	2	1362
lincRNA_lncRNA	80	2	1828
lincRNA_lncRNA	80	2	2409
lincRNA_lncRNA	105	2	7160
lincRNA_lncRNA	80	3	1834
lincRNA_lncRNA	125	2	3167
lincRNA_lncRNA	83	4	1958
lincRNA_lncRNA	100	4	837
lincRNA_lncRNA	108	3	11090
lincRNA_lncRNA	70	2	352
lincRNA_lncRNA	230	2	30887
lincRNA_lncRNA	296	5	1348
lincRNA_lncRNA	176	2	2365
lincRNA_lncRNA	123	3	758
lincRNA_lncRNA	118	2	920
lincRNA_lncRNA	55	2	827
lincRNA_lncRNA	53	2	522
lincRNA_lncRNA	72	3	656
lincRNA_lncRNA	77	2	496
lincRNA_lncRNA	102	5	1464
lincRNA_lncRNA	99	2	401
lincRNA_lncRNA	121	2	4849
lincRNA_lncRNA	103	3	2201
lincRNA_lncRNA	148	3	1551
lincRNA_lncRNA	102	2	1034
lincRNA_lncRNA	132	2	1289
lincRNA_lncRNA	123	2	3611
lincRNA_lncRNA	99	2	817
lincRNA_lncRNA	117	2	7297
lincRNA_lncRNA	114	2	403
lincRNA_lncRNA	78	2	534
lincRNA_lncRNA	151	2	1171
lincRNA_lncRNA	99	2	674
lincRNA_lncRNA	103	2	2843
lincRNA_lncRNA	93	2	3868
lincRNA_lncRNA	117	3	449
lincRNA_lncRNA	58	2	419
lincRNA_lncRNA	86	2	2354
lincRNA_lncRNA	70	2	446
lincRNA_lncRNA	122	2	2902
lincRNA_lncRNA	119	2	800
lincRNA_lncRNA	180	2	2624
lincRNA_lncRNA	76	2	1590
lincRNA_lncRNA	95	2	1920
lincRNA_lncRNA	79	2	323
lincRNA_lncRNA	62	2	776
lincRNA_lncRNA	58	2	692
lincRNA_lncRNA	69	2	814
lincRNA_lncRNA	62	2	669
lincRNA_lncRNA	464	2	2410
lincRNA_lncRNA	103	2	703
lincRNA_lncRNA	84	4	1110
lincRNA_lncRNA	45	2	294
lincRNA_lncRNA	100	3	3345
lincRNA_lncRNA	81	2	5614
lincRNA_lncRNA	81	3	810
lincRNA_lncRNA	81	2	851
lincRNA_lncRNA	91	5	776
lincRNA_lncRNA	192	2	2326
lincRNA_lncRNA	243	2	16055
lincRNA_lncRNA	61	2	310
lincRNA_lncRNA	104	2	2009
lincRNA_lncRNA	195	2	645
lincRNA_lncRNA	69	3	915
lincRNA_lncRNA	125	3	1410
lincRNA_lncRNA	59	2	740
lincRNA_lncRNA	133	3	3579
lincRNA_lncRNA	94	2	13059
lincRNA_lncRNA	74	2	612
lincRNA_lncRNA	112	2	1056
lincRNA_lncRNA	110	2	641
lincRNA_lncRNA	73	2	445
lincRNA_lncRNA	81	2	1654
lincRNA_lncRNA	348	2	2037
lincRNA_lncRNA	364	2	1752
lincRNA_lncRNA	69	3	1061
lincRNA_lncRNA	153	4	918
lincRNA_lncRNA	84	2	2163
lincRNA_lncRNA	163	4	2190
lincRNA_lncRNA	86	2	470
lincRNA_lncRNA	91	4	4033
lincRNA_lncRNA	99	3	1272
lincRNA_lncRNA	137	2	2356
lincRNA_lncRNA	129	5	1377
lincRNA_lncRNA	71	3	684
lincRNA_lncRNA	80	2	5011
lincRNA_lncRNA	66	2	1042
lincRNA_lncRNA	150	3	3952
lincRNA_lncRNA	95	2	978
lincRNA_lncRNA	99	2	1830
lincRNA_lncRNA	336	9	2169
lincRNA_lncRNA	194	2	741
lincRNA_lncRNA	132	2	398
lincRNA_lncRNA	571	2	2361
lincRNA_lncRNA	250	2	1023
lincRNA_lncRNA	71	2	2121
lincRNA_lncRNA	98	2	1213
lincRNA_lncRNA	114	4	5273
lincRNA_lncRNA	100	2	3982
lincRNA_lncRNA	91	3	1978
lincRNA_lncRNA	79	2	1711
lincRNA_lncRNA	121	3	3526
lincRNA_lncRNA	105	2	4347
lincRNA_lncRNA	65	3	1124
lincRNA_lncRNA	196	7	2618
lincRNA_lncRNA	545	2	2414
lincRNA_lncRNA	39	3	354
lincRNA_lncRNA	69	2	242
lincRNA_lncRNA	97	2	925
lincRNA_lncRNA	69	2	2081
lincRNA_lncRNA	97	2	1475
lincRNA_lncRNA	91	2	1348
lincRNA_lncRNA	228	2	9391
lincRNA_lncRNA	101	2	1833
lincRNA_lncRNA	108	3	2413
lincRNA_lncRNA	71	3	755
lincRNA_lncRNA	76	2	1462
lincRNA_lncRNA	97	2	2537
lincRNA_lncRNA	173	2	15766
lincRNA_lncRNA	223	2	670
lincRNA_lncRNA	85	2	1268
lincRNA_lncRNA	118	2	1802
lincRNA_lncRNA	173	3	15832
lincRNA_lncRNA	100	2	556
lincRNA_lncRNA	843	2	3319
lincRNA_lncRNA	126	2	2334
lincRNA_lncRNA	88	2	2107
lincRNA_lncRNA	86	2	1441
lincRNA_lncRNA	133	2	1358
lincRNA_lncRNA	88	2	6497
lincRNA_lncRNA	84	2	280
lincRNA_lncRNA	70	3	1963
lincRNA_lncRNA	176	2	2733
lincRNA_lncRNA	65	4	685
lincRNA_lncRNA	135	2	4106
lincRNA_lncRNA	52	2	406
lincRNA_lncRNA	117	3	538
lincRNA_lncRNA	276	8	1189
lincRNA_lncRNA	109	2	5578
lincRNA_lncRNA	84	2	1945
lincRNA_lncRNA	97	2	1343
lincRNA_lncRNA	96	2	505
lincRNA_lncRNA	92	3	1685
lincRNA_lncRNA	266	5	6514
lincRNA_lncRNA	137	2	1329
lincRNA_lncRNA	112	2	3805
lincRNA_lncRNA	78	2	1251
lincRNA_lncRNA	140	4	13040
lincRNA_lncRNA	195	4	754
lincRNA_lncRNA	94	2	4258
lincRNA_lncRNA	69	3	1550
lincRNA_lncRNA	141	2	795
lincRNA_lncRNA	66	2	275
lincRNA_lncRNA	305	2	2733
lincRNA_lncRNA	72	2	850
lincRNA_lncRNA	83	2	6766
lincRNA_lncRNA	74	5	1138
lincRNA_lncRNA	461	2	1959
lincRNA_lncRNA	101	2	1148
lincRNA_lncRNA	77	2	1747
lincRNA_lncRNA	84	2	3093
lincRNA_lncRNA	103	3	2210
lincRNA_lncRNA	54	3	549
lincRNA_lncRNA	53	2	619
lincRNA_lncRNA	162	3	4015
lincRNA_lncRNA	162	2	4242
lincRNA_lncRNA	74	2	2149
lincRNA_lncRNA	74	2	621
lincRNA_lncRNA	127	2	1170
lincRNA_lncRNA	57	2	485
lincRNA_lncRNA	89	2	1178
lincRNA_lncRNA	75	2	624
lincRNA_lncRNA	73	2	668
lincRNA_lncRNA	109	2	5930
lincRNA_lncRNA	93	2	6373
lincRNA_lncRNA	146	2	9217
lincRNA_lncRNA	142	2	4102
lincRNA_lncRNA	87	2	2070
lincRNA_lncRNA	125	2	377
lincRNA_lncRNA	73	2	493
lincRNA_lncRNA	77	3	1772
lincRNA_lncRNA	110	3	1487
lincRNA_lncRNA	146	2	5192
lincRNA_lncRNA	113	2	1447
lincRNA_lncRNA	59	2	613
lincRNA_lncRNA	119	2	1741
lincRNA_lncRNA	57	2	380
lincRNA_lncRNA	188	4	2479
lincRNA_lncRNA	180	6	861
lincRNA_lncRNA	68	2	554
lincRNA_lncRNA	93	2	6152
lincRNA_lncRNA	68	2	603
lincRNA_lncRNA	77	2	1958
lincRNA_lncRNA	61	2	309
lincRNA_lncRNA	90	3	377
lincRNA_lncRNA	66	2	357
lincRNA_lncRNA	62	2	565
lincRNA_lncRNA	134	2	6431
lincRNA_lncRNA	134	2	6428
lincRNA_lncRNA	119	2	872
lincRNA_lncRNA	528	3	2420
lincRNA_lncRNA	65	2	298
lincRNA_lncRNA	117	2	3777
lincRNA_lncRNA	66	2	358
lincRNA_lncRNA	131	2	2187
lincRNA_lncRNA	73	4	744
lincRNA_lncRNA	40	4	271
lincRNA_lncRNA	187	2	6471
lincRNA_lncRNA	102	3	12072
lincRNA_lncRNA	61	3	836
lincRNA_lncRNA	83	2	719
lincRNA_lncRNA	114	3	2689
lincRNA_lncRNA	69	2	783
lincRNA_lncRNA	97	2	1724
lincRNA_lncRNA	73	3	922
lincRNA_lncRNA	105	2	2808
lincRNA_lncRNA	214	4	1622
lincRNA_lncRNA	138	2	628
lincRNA_lncRNA	188	2	5894
lincRNA_lncRNA	116	2	399
lincRNA_lncRNA	130	2	25594
lincRNA_lncRNA	122	2	7965
lincRNA_lncRNA	155	2	6686
lincRNA_lncRNA	87	2	555
lincRNA_lncRNA	120	2	8615
lincRNA_lncRNA	92	4	1121
lincRNA_lncRNA	104	3	920
lincRNA_lncRNA	133	3	17990
lincRNA_lncRNA	103	2	3039
lincRNA_lncRNA	318	2	956
lincRNA_lncRNA	84	2	1875
lincRNA_lncRNA	121	2	446
lincRNA_lncRNA	130	2	6022
lincRNA_lncRNA	91	3	1975
lincRNA_lncRNA	50	2	542
lincRNA_lncRNA	130	2	6025
lincRNA_lncRNA	228	2	785
lincRNA_lncRNA	144	2	9210
lincRNA_lncRNA	67	3	504
lincRNA_lncRNA	43	3	366
lincRNA_lncRNA	113	4	4695
lincRNA_lncRNA	116	3	863
lincRNA_lncRNA	144	2	4845
lincRNA_lncRNA	108	3	3343
lincRNA_lncRNA	84	2	2498
lincRNA_lncRNA	443	8	2399
lincRNA_lncRNA	119	2	3718
lincRNA_lncRNA	119	2	1900
lincRNA_lncRNA	108	4	12187
lincRNA_lncRNA	98	5	13164
lincRNA_lncRNA	305	3	3023
lincRNA_lncRNA	119	2	4723
lincRNA_lncRNA	162	2	2255
lincRNA_lncRNA	87	2	1195
lincRNA_lncRNA	79	2	567
lincRNA_lncRNA	147	2	1434
lincRNA_lncRNA	105	6	652
lincRNA_lncRNA	68	2	728
lincRNA_lncRNA	69	2	433
lincRNA_lncRNA	136	3	446
lincRNA_lncRNA	63	2	212
lincRNA_lncRNA	121	2	2634
lincRNA_lncRNA	95	2	3179
lincRNA_lncRNA	125	2	5590
lincRNA_lncRNA	57	2	1285
lincRNA_lncRNA	92	2	1088
lincRNA_lncRNA	112	2	5958
lincRNA_lncRNA	74	6	1157
lincRNA_lncRNA	83	2	1189
lincRNA_lncRNA	126	2	3095
lincRNA_lncRNA	62	2	696
lincRNA_lncRNA	373	3	2665
lincRNA_lncRNA	783	2	3543
lincRNA_lncRNA	315	3	2041
lincRNA_lncRNA	125	2	14188
lincRNA_lncRNA	91	3	5303
lincRNA_lncRNA	981	4	3858
lincRNA_lncRNA	103	3	398
lincRNA_lncRNA	125	3	1364
lincRNA_lncRNA	146	2	1276
lincRNA_lncRNA	83	2	848
lincRNA_lncRNA	116	2	7619
lincRNA_lncRNA	119	2	10280
lincRNA_lncRNA	164	4	723
lincRNA_lncRNA	162	3	7379
lincRNA_lncRNA	134	2	2698
lincRNA_lncRNA	134	2	2689
lincRNA_lncRNA	126	3	563
lincRNA_lncRNA	60	3	470
lincRNA_lncRNA	111	3	517
lincRNA_lncRNA	54	2	581
lincRNA_lncRNA	110	2	1369
lincRNA_lncRNA	91	2	4625
lincRNA_lncRNA	73	4	2543
lincRNA_lncRNA	89	4	1118
lincRNA_lncRNA	75	2	609
lincRNA_lncRNA	62	3	464
lincRNA_lncRNA	49	2	379
lincRNA_lncRNA	49	2	400
lincRNA_lncRNA	62	3	506
lincRNA_lncRNA	69	2	672
lincRNA_lncRNA	79	2	1554
lincRNA_lncRNA	196	2	1334
lincRNA_lncRNA	85	3	728
lincRNA_lncRNA	390	2	2309
lincRNA_lncRNA	109	3	540
lincRNA_lncRNA	77	3	575
lincRNA_lncRNA	333	3	2691
lincRNA_lncRNA	108	2	2029
lincRNA_lncRNA	53	4	400
lincRNA_lncRNA	104	3	2024
lincRNA_lncRNA	63	2	511
lincRNA_lncRNA	94	3	14274
lincRNA_lncRNA	78	2	547
lincRNA_lncRNA	65	2	364
lincRNA_lncRNA	94	2	3864
lincRNA_lncRNA	142	2	1318
lincRNA_lncRNA	84	2	9459
lincRNA_lncRNA	273	4	2218
lincRNA_lncRNA	118	3	1482
lincRNA_lncRNA	43	2	463
lincRNA_lncRNA	77	2	685
lincRNA_lncRNA	55	2	325
lincRNA_lncRNA	70	3	611
lincRNA_lncRNA	142	3	1437
lincRNA_lncRNA	76	2	1786
lincRNA_lncRNA	118	2	1602
lincRNA_lncRNA	79	2	971
lincRNA_lncRNA	107	2	7139
lincRNA_lncRNA	165	2	8022
lincRNA_lncRNA	165	2	7756
lincRNA_lncRNA	167	3	1209
lincRNA_lncRNA	129	2	3338
lincRNA_lncRNA	65	4	756
lincRNA_lncRNA	75	2	1001
lincRNA_lncRNA	171	2	29496
lincRNA_lncRNA	45	2	443
lincRNA_lncRNA	267	2	1400
lincRNA_lncRNA	122	3	1053
lincRNA_lncRNA	138	4	595
lincRNA_lncRNA	68	3	258
lincRNA_lncRNA	82	2	248
lincRNA_lncRNA	69	2	595
lincRNA_lncRNA	85	2	516
lincRNA_lncRNA	80	2	518
lincRNA_lncRNA	59	2	542
lincRNA_lncRNA	37	3	337
lincRNA_lncRNA	233	4	700
lincRNA_lncRNA	61	2	502
lincRNA_lncRNA	90	2	4109
lincRNA_lncRNA	162	3	3916
lincRNA_lncRNA	79	2	573
lincRNA_lncRNA	231	6	2086
lincRNA_lncRNA	277	2	1694
lincRNA_lncRNA	94	2	2580
lincRNA_lncRNA	127	2	5151
lincRNA_lncRNA	98	2	401
lincRNA_lncRNA	169	2	3299
lincRNA_lncRNA	72	2	477
lincRNA_lncRNA	118	5	12791
lincRNA_lncRNA	98	4	1406
lincRNA_lncRNA	71	2	1581
lincRNA_lncRNA	59	2	680
lincRNA_lncRNA	80	3	1791
lincRNA_lncRNA	105	2	3677
lincRNA_lncRNA	112	3	470
lincRNA_lncRNA	121	3	784
lincRNA_lncRNA	119	2	11702
lincRNA_lncRNA	103	2	1723
lincRNA_lncRNA	114	2	6644
lincRNA_lncRNA	114	2	5691
lincRNA_lncRNA	93	2	2966
lincRNA_lncRNA	95	2	962
lincRNA_lncRNA	70	3	613
lincRNA_lncRNA	66	2	425
lincRNA_lncRNA	83	2	1546
lincRNA_lncRNA	87	2	1555
lincRNA_lncRNA	134	2	14371
lincRNA_lncRNA	69	2	801
lincRNA_lncRNA	129	2	2261
lincRNA_lncRNA	62	2	370
lincRNA_lncRNA	48	3	605
lincRNA_lncRNA	49	2	348
lincRNA_lncRNA	87	2	1436
lincRNA_lncRNA	114	2	1969
lincRNA_lncRNA	71	2	878
lincRNA_lncRNA	67	2	516
lincRNA_lncRNA	75	2	645
lincRNA_lncRNA	73	3	530
lincRNA_lncRNA	90	2	1108
lincRNA_lncRNA	65	2	1045
lincRNA_lncRNA	87	3	1179
lincRNA_lncRNA	61	2	291
lincRNA_lncRNA	85	2	2761
lincRNA_lncRNA	93	2	1734
lincRNA_lncRNA	88	2	440
lincRNA_lncRNA	55	3	929
lincRNA_lncRNA	55	3	943
lincRNA_lncRNA	68	2	341
lincRNA_lncRNA	65	2	528
lincRNA_lncRNA	91	2	4509
lincRNA_lncRNA	140	4	13014
lincRNA_lncRNA	140	4	13012
lincRNA_lncRNA	120	2	2715
lincRNA_lncRNA	189	2	614
lincRNA_lncRNA	145	3	1742
lincRNA_lncRNA	128	4	617
lincRNA_lncRNA	109	3	11108
lincRNA_lncRNA	174	2	712
lincRNA_lncRNA	147	2	442
lincRNA_lncRNA	63	3	514
lincRNA_lncRNA	69	4	669
lincRNA_lncRNA	158	3	1822
lincRNA_lncRNA	109	2	2025
lincRNA_lncRNA	350	2	5052
lincRNA_lncRNA	259	5	1059
lincRNA_lncRNA	69	2	720
lincRNA_lncRNA	75	4	1244
lincRNA_lncRNA	63	2	337
lincRNA_lncRNA	73	4	935
lincRNA_lncRNA	72	3	890
lincRNA_lncRNA	61	5	321
lincRNA_lncRNA	400	2	5138
lincRNA_lncRNA	60	2	483
lincRNA_lncRNA	56	2	316
lincRNA_lncRNA	113	2	2538
lincRNA_lncRNA	95	2	729
lincRNA_lncRNA	134	2	3569
lincRNA_lncRNA	59	2	837
lincRNA_lncRNA	63	2	263
lincRNA_lncRNA	46	2	285
lincRNA_lncRNA	120	2	506
lincRNA_lncRNA	93	2	1094
lincRNA_lncRNA	90	2	444
lincRNA_lncRNA	126	3	1223
lincRNA_lncRNA	150	2	546
lincRNA_lncRNA	51	2	289
lincRNA_lncRNA	73	2	1263
lincRNA_lncRNA	63	2	586
lincRNA_lncRNA	216	2	854
lincRNA_lncRNA	120	2	1931
lincRNA_lncRNA	135	2	1941
lincRNA_lncRNA	509	7	2840
lincRNA_lncRNA	425	6	3320
lincRNA_lncRNA	80	3	393
lincRNA_lncRNA	88	2	6001
lincRNA_lncRNA	69	2	351
lincRNA_lncRNA	103	3	2215
lincRNA_lncRNA	114	2	3622
lincRNA_lncRNA	124	2	375
lincRNA_lncRNA	52	4	884
lincRNA_lncRNA	70	2	725
lincRNA_lncRNA	65	2	429
lincRNA_lncRNA	194	2	585
lincRNA_lncRNA	61	3	731
lincRNA_lncRNA	58	2	392
lincRNA_lncRNA	113	2	971
lincRNA_lncRNA	85	2	1771
lincRNA_lncRNA	77	2	634
lincRNA_lncRNA	172	3	1166
lincRNA_lncRNA	107	2	9652
lincRNA_lncRNA	63	2	596
lincRNA_lncRNA	69	3	1118
lincRNA_lncRNA	401	2	2084
lincRNA_lncRNA	108	2	2439
lincRNA_lncRNA	102	2	3118
lincRNA_lncRNA	305	2	1921
lincRNA_lncRNA	107	2	4081
lincRNA_lncRNA	56	2	1145
lincRNA_lncRNA	73	2	900
lincRNA_lncRNA	98	3	874
lincRNA_lncRNA	93	2	1058
lincRNA_lncRNA	78	2	383
lincRNA_lncRNA	128	4	2203
lincRNA_lncRNA	62	2	783
lincRNA_lncRNA	116	2	1467
lincRNA_lncRNA	59	3	749
lincRNA_lncRNA	85	2	3860
lincRNA_lncRNA	69	2	709
lincRNA_lncRNA	74	3	464
lincRNA_lncRNA	100	3	917
lincRNA_lncRNA	219	2	6545
lincRNA_lncRNA	122	3	7208
lincRNA_lncRNA	111	3	456
lincRNA_lncRNA	103	2	474
lincRNA_lncRNA	84	2	658
lincRNA_lncRNA	97	2	678
lincRNA_lncRNA	436	3	1770
lincRNA_lncRNA	169	2	1036
lincRNA_lncRNA	59	2	464
lincRNA_lncRNA	176	2	1406
lincRNA_lncRNA	178	2	1489
lincRNA_lncRNA	69	2	1082
lincRNA_lncRNA	78	2	2288
lincRNA_lncRNA	141	4	2267
lincRNA_lncRNA	67	2	949
lincRNA_lncRNA	78	2	407
lincRNA_lncRNA	74	2	725
lincRNA_lncRNA	141	2	837
lincRNA_lncRNA	76	2	524
lincRNA_lncRNA	91	3	275
lincRNA_lncRNA	73	2	2205
lincRNA_lncRNA	112	3	3368
lincRNA_lncRNA	126	2	1219
lincRNA_lncRNA	71	3	774
lincRNA_lncRNA	144	2	5145
lincRNA_lncRNA	67	2	815
lincRNA_lncRNA	88	2	478
lincRNA_lncRNA	485	3	3630
lincRNA_lncRNA	485	3	2328
lincRNA_lncRNA	98	2	5431
lincRNA_lncRNA	97	2	4676
lincRNA_lncRNA	118	2	1851
lincRNA_lncRNA	96	2	900
lincRNA_lncRNA	79	2	293
lincRNA_lncRNA	113	2	2051
lincRNA_lncRNA	171	3	901
lincRNA_lncRNA	89	2	2812
lincRNA_lncRNA	91	6	611
lincRNA_lncRNA	169	2	4477
lincRNA_lncRNA	132	2	775
lincRNA_lncRNA	65	2	2529
lincRNA_lncRNA	105	2	3241
lincRNA_lncRNA	59	4	599
lincRNA_lncRNA	112	2	5422
lincRNA_lncRNA	124	2	796
lincRNA_lncRNA	103	2	591
lincRNA_lncRNA	115	2	2096
lincRNA_lncRNA	72	2	485
lincRNA_lncRNA	97	2	2342
lincRNA_lncRNA	135	5	3195
lincRNA_lncRNA	57	2	386
lincRNA_lncRNA	61	3	773
lincRNA_lncRNA	493	2	5936
lincRNA_lncRNA	52	2	368
lincRNA_lncRNA	103	2	1142
lincRNA_lncRNA	126	2	2935
lincRNA_lncRNA	113	2	1375
lincRNA_lncRNA	63	4	640
lincRNA_lncRNA	100	3	1229
lincRNA_lncRNA	76	2	573
lincRNA_lncRNA	114	2	7905
lincRNA_lncRNA	62	3	876
lincRNA_lncRNA	235	2	6538
lincRNA_lncRNA	180	2	1816
lincRNA_lncRNA	251	7	1114
lincRNA_lncRNA	113	2	1525
lincRNA_lncRNA	212	3	712
lincRNA_lncRNA	229	6	1048
lincRNA_lncRNA	108	2	440
lincRNA_lncRNA	126	2	1267
lincRNA_lncRNA	109	3	10312
lincRNA_lncRNA	151	3	869
lincRNA_lncRNA	102	3	856
lincRNA_lncRNA	43	2	502
lincRNA_lncRNA	122	2	6132
lincRNA_lncRNA	122	2	6126
lincRNA_lncRNA	168	2	5707
lincRNA_lncRNA	87	2	463
lincRNA_lncRNA	98	2	338
lincRNA_lncRNA	118	2	2057
lincRNA_lncRNA	67	4	379
lincRNA_lncRNA	120	4	838
lincRNA_lncRNA	100	3	716
lincRNA_lncRNA	85	3	780
lincRNA_lncRNA	73	2	563
lincRNA_lncRNA	104	2	7485
lincRNA_lncRNA	68	3	452
lincRNA_lncRNA	129	3	3500
lincRNA_lncRNA	125	2	4957
lincRNA_lncRNA	89	2	410
lincRNA_lncRNA	75	2	696
lincRNA_lncRNA	117	2	501
lincRNA_lncRNA	131	2	11189
lincRNA_lncRNA	429	7	2456
lincRNA_lncRNA	505	6	3432
lincRNA_lncRNA	110	2	6436
lincRNA_lncRNA	89	2	3340
lincRNA_lncRNA	68	5	595
lincRNA_lncRNA	96	2	4530
lincRNA_lncRNA	199	2	620
lincRNA_lncRNA	70	3	391
lincRNA_lncRNA	124	3	726
lincRNA_lncRNA	83	2	705
lincRNA_lncRNA	89	2	775
lincRNA_lncRNA	138	3	3337
lincRNA_lncRNA	45	2	389
lincRNA_lncRNA	103	2	2740
lincRNA_lncRNA	93	2	3593
lincRNA_lncRNA	89	2	1001
lincRNA_lncRNA	329	2	2478
lincRNA_lncRNA	83	3	708
lincRNA_lncRNA	75	2	2207
lincRNA_lncRNA	65	2	981
lincRNA_lncRNA	244	2	1309
lincRNA_lncRNA	82	2	2068
lincRNA_lncRNA	98	2	765

## Sheet: mRNA
Status	ORF	Exon	length
mRNA	170	3	513
mRNA	102	3	309
mRNA	70	2	213
mRNA	147	3	444
mRNA	330	6	993
mRNA	872	5	2619
mRNA	74	2	225
mRNA	478	9	1437
mRNA	524	10	1575
mRNA	1139	14	3420
mRNA	335	3	1008
mRNA	192	5	579
mRNA	67	2	204
mRNA	193	4	582
mRNA	290	6	873
mRNA	144	2	435
mRNA	177	4	534
mRNA	557	6	1674
mRNA	288	4	867
mRNA	55	2	168
mRNA	331	3	996
mRNA	102	2	309
mRNA	493	9	1482
mRNA	522	1	1569
mRNA	115	3	348
mRNA	222	5	669
mRNA	472	7	1419
mRNA	94	2	285
mRNA	119	2	360
mRNA	645	9	1938
mRNA	1081	16	3246
mRNA	443	9	1332
mRNA	539	10	1620
mRNA	252	2	759
mRNA	257	4	774
mRNA	518	11	1557
mRNA	539	4	1620
mRNA	292	6	879
mRNA	304	3	915
mRNA	597	2	1794
mRNA	242	4	729
mRNA	373	5	1122
mRNA	258	4	777
mRNA	532	11	1599
mRNA	77	2	234
mRNA	289	5	870
mRNA	221	3	666
mRNA	247	5	744
mRNA	841	9	2526
mRNA	279	6	840
mRNA	338	5	1017
mRNA	208	1	627
mRNA	797	5	2394
mRNA	1367	24	4104
mRNA	1142	18	3429
mRNA	232	3	699
mRNA	268	4	807
mRNA	4730	9	14193
mRNA	57	2	174
mRNA	133	3	402
mRNA	450	6	1353
mRNA	203	4	612
mRNA	284	6	855
mRNA	785	2	2358
mRNA	284	5	855
mRNA	204	2	615
mRNA	325	6	978
mRNA	166	4	501
mRNA	402	1	1209
mRNA	51	2	156
mRNA	626	10	1881
mRNA	257	6	774
mRNA	140	3	423
mRNA	81	2	246
mRNA	350	6	1053
mRNA	605	6	1818
mRNA	368	8	1107
mRNA	553	14	1662
mRNA	362	7	1089
mRNA	2969	17	8910
mRNA	162	4	489
mRNA	777	4	2334
mRNA	322	6	969
mRNA	544	10	1635
mRNA	197	3	594
mRNA	59	1	180
mRNA	55	2	168
mRNA	225	1	678
mRNA	77	2	234
mRNA	94	3	285
mRNA	1107	20	3324
mRNA	212	5	639
mRNA	68	1	207
mRNA	996	8	2991
mRNA	371	7	1116
mRNA	51	2	156
mRNA	280	2	843
mRNA	100	2	303
mRNA	120	3	363
mRNA	370	2	1113
mRNA	104	4	315
mRNA	180	4	543
mRNA	86	2	261
mRNA	141	2	426
mRNA	325	2	978
mRNA	289	3	870
mRNA	217	4	654
mRNA	65	2	198
mRNA	58	2	177
mRNA	609	12	1830
mRNA	3395	14	10188
mRNA	844	24	2535
mRNA	257	6	774
mRNA	753	15	2262
mRNA	130	3	393
mRNA	674	12	2025
mRNA	877	7	2634
mRNA	1076	1	3231
mRNA	80	2	243
mRNA	95	1	288
mRNA	360	3	1083
mRNA	453	8	1362
mRNA	72	1	219
mRNA	880	11	2643
mRNA	159	3	480
mRNA	365	6	1098
mRNA	104	2	315
mRNA	273	2	822
mRNA	124	2	375
mRNA	497	4	1494
mRNA	261	1	786
mRNA	531	10	1596
mRNA	119	1	360
mRNA	63	1	192
mRNA	400	7	1203
mRNA	2119	12	6360
mRNA	235	2	708
mRNA	73	3	222
mRNA	206	5	621
mRNA	1104	21	3315
mRNA	1331	21	3996
mRNA	446	5	1341
mRNA	103	2	312
mRNA	158	4	477
mRNA	452	8	1359
mRNA	497	11	1494
mRNA	127	3	384
mRNA	53	2	162
mRNA	464	6	1395
mRNA	143	2	432
mRNA	349	5	1050
mRNA	92	3	279
mRNA	56	1	171
mRNA	379	1	1140
mRNA	351	7	1056
mRNA	1199	19	3600
mRNA	274	4	825
mRNA	73	2	222
mRNA	562	9	1689
mRNA	227	3	684
mRNA	255	4	768
mRNA	1427	14	4284
mRNA	451	2	1356
mRNA	63	2	192
mRNA	351	6	1056
mRNA	507	9	1524
mRNA	503	2	1512
mRNA	622	4	1869
mRNA	110	2	333
mRNA	56	1	171
mRNA	215	4	648
mRNA	150	3	453
mRNA	494	1	1485
mRNA	503	5	1512
mRNA	1140	12	3423
mRNA	938	14	2817
mRNA	270	4	813
mRNA	524	12	1575
mRNA	425	7	1278
mRNA	1059	22	3180
mRNA	102	2	309
mRNA	1009	18	3030
mRNA	351	7	1056
mRNA	385	7	1158
mRNA	188	3	567
mRNA	69	2	210
mRNA	67	1	204
mRNA	113	1	342
mRNA	260	5	783
mRNA	439	2	1320
mRNA	273	3	822
mRNA	423	3	1272
mRNA	205	1	618
mRNA	161	3	486
mRNA	1162	18	3489
mRNA	767	14	2304
mRNA	1482	19	4449
mRNA	234	3	705
mRNA	680	14	2043
mRNA	343	2	1032
mRNA	99	2	300
mRNA	2096	4	6291
mRNA	1146	15	3441
mRNA	350	6	1053
mRNA	1143	17	3432
mRNA	391	9	1176
mRNA	273	4	822
mRNA	642	12	1929
mRNA	155	3	468
mRNA	371	9	1116
mRNA	133	3	402
mRNA	223	1	672
mRNA	364	2	1095
mRNA	368	7	1107
mRNA	852	14	2559
mRNA	137	3	414
mRNA	441	10	1326
mRNA	129	2	390
mRNA	226	1	681
mRNA	423	5	1272
mRNA	364	3	1095
mRNA	632	2	1899
mRNA	322	4	969
mRNA	130	2	393
mRNA	3112	25	9339
mRNA	136	2	411
mRNA	1140	18	3423
mRNA	174	5	525
mRNA	127	3	384
mRNA	588	8	1767
mRNA	208	2	627
mRNA	327	6	984
mRNA	568	4	1707
mRNA	304	7	915
mRNA	62	2	189
mRNA	254	4	765
mRNA	229	6	690
mRNA	420	3	1263
mRNA	69	1	210
mRNA	943	6	2832
mRNA	210	5	633
mRNA	156	4	471
mRNA	536	3	1611
mRNA	251	2	756
mRNA	100	1	303
mRNA	118	3	357
mRNA	106	2	321
mRNA	208	3	627
mRNA	344	6	1035
mRNA	204	6	615
mRNA	551	3	1656
mRNA	1346	24	4041
mRNA	865	1	2598
mRNA	816	5	2451
mRNA	204	4	615
mRNA	3376	23	10131
mRNA	370	6	1113
mRNA	311	7	936
mRNA	712	11	2139
mRNA	250	5	753
mRNA	301	5	906
mRNA	243	3	732
mRNA	232	3	699
mRNA	557	2	1674
mRNA	658	3	1977
mRNA	1077	8	3234
mRNA	622	10	1869
mRNA	144	2	435
mRNA	71	2	216
mRNA	93	2	282
mRNA	201	2	606
mRNA	130	2	393
mRNA	246	5	741
mRNA	604	2	1815
mRNA	417	10	1254
mRNA	194	6	585
mRNA	102	1	309
mRNA	1059	17	3180
mRNA	206	3	621
mRNA	70	2	213
mRNA	151	3	456
mRNA	294	5	885
mRNA	730	5	2193
mRNA	518	9	1557
mRNA	49	1	150
mRNA	1522	14	4569
mRNA	180	3	543
mRNA	489	6	1470
mRNA	490	12	1473
mRNA	78	2	237
mRNA	749	3	2250
mRNA	499	9	1500
mRNA	351	2	1056
mRNA	186	3	561
mRNA	498	3	1497
mRNA	512	4	1539
mRNA	55	2	168
mRNA	148	1	447
mRNA	252	6	759
mRNA	550	5	1653
mRNA	282	4	849
mRNA	750	12	2253
mRNA	226	4	681
mRNA	335	1	1008
mRNA	51	1	156
mRNA	296	2	891
mRNA	1829	28	5490
mRNA	760	14	2283
mRNA	144	3	435
mRNA	449	4	1350
mRNA	195	3	588
mRNA	605	5	1818
mRNA	320	2	963
mRNA	449	8	1350
mRNA	99	2	300
mRNA	477	1	1434
mRNA	62	1	189
mRNA	100	2	303
mRNA	73	2	222
mRNA	361	7	1086
mRNA	191	2	576
mRNA	345	5	1038
mRNA	665	13	1998
mRNA	873	5	2622
mRNA	249	5	750
mRNA	576	6	1731
mRNA	697	10	2094
mRNA	437	10	1314
mRNA	213	5	642
mRNA	130	2	393
mRNA	245	5	738
mRNA	317	4	954
mRNA	267	4	804
mRNA	285	5	858
mRNA	1399	32	4200
mRNA	152	3	459
mRNA	103	2	312
mRNA	630	3	1893
mRNA	789	2	2370
mRNA	231	4	696
mRNA	290	3	873
mRNA	1812	8	5439
mRNA	185	4	558
mRNA	572	11	1719
mRNA	427	6	1284
mRNA	103	2	312
mRNA	388	4	1167
mRNA	238	5	717
mRNA	536	9	1611
mRNA	445	4	1338
mRNA	1471	23	4416
mRNA	196	3	591
mRNA	83	1	252
mRNA	200	1	603
mRNA	252	4	759
mRNA	975	16	2928
mRNA	383	1	1152
mRNA	68	4	207
mRNA	145	3	438
mRNA	503	5	1512
mRNA	953	8	2862
mRNA	162	5	489
mRNA	517	2	1554
mRNA	226	5	681
mRNA	825	2	2478
mRNA	1163	4	3492
mRNA	104	2	315
mRNA	389	3	1170
mRNA	150	2	453
mRNA	524	9	1575
mRNA	120	4	363
mRNA	293	5	882
mRNA	476	9	1431
mRNA	590	3	1773
mRNA	241	7	726
mRNA	627	12	1884
mRNA	278	4	837
mRNA	204	2	615
mRNA	376	9	1131
mRNA	349	8	1050
mRNA	535	6	1608
mRNA	345	6	1038
mRNA	78	2	237
mRNA	170	2	513
mRNA	853	7	2562
mRNA	174	1	525
mRNA	822	9	2469
mRNA	125	3	378
mRNA	118	3	357
mRNA	78	3	237
mRNA	346	7	1041
mRNA	196	1	591
mRNA	590	6	1773
mRNA	57	2	174
mRNA	88	1	267
mRNA	522	9	1569
mRNA	567	1	1704
mRNA	326	6	981
mRNA	83	1	252
mRNA	271	6	816
mRNA	131	3	396
mRNA	153	2	462
mRNA	139	2	420
mRNA	465	6	1398
mRNA	91	2	276
mRNA	174	3	525
mRNA	58	1	177
mRNA	279	2	840
mRNA	300	2	903
mRNA	242	1	729
mRNA	596	1	1791
mRNA	197	4	594
mRNA	89	3	270
mRNA	271	5	816
mRNA	197	5	594
mRNA	318	1	957
mRNA	124	4	375
mRNA	58	2	177
mRNA	548	5	1647
mRNA	195	1	588
mRNA	513	10	1542
mRNA	90	3	273
mRNA	66	1	201
mRNA	125	3	378
mRNA	60	2	183
mRNA	266	6	801
mRNA	282	4	849
mRNA	430	1	1293
mRNA	75	2	228
mRNA	567	10	1704
mRNA	129	2	390
mRNA	537	7	1614
mRNA	597	1	1794
mRNA	453	1	1362
mRNA	434	3	1305
mRNA	70	2	213
mRNA	413	1	1242
mRNA	504	4	1515
mRNA	332	4	999
mRNA	697	17	2094
mRNA	348	7	1047
mRNA	71	2	216
mRNA	71	1	216
mRNA	104	2	315
mRNA	524	11	1575
mRNA	820	16	2463
mRNA	260	2	783
mRNA	617	7	1854
mRNA	114	3	345
mRNA	318	3	957
mRNA	145	3	438
mRNA	409	8	1230
mRNA	147	2	444
mRNA	97	2	294
mRNA	120	2	363
mRNA	731	9	2196
mRNA	247	4	744
mRNA	395	6	1188
mRNA	766	3	2301
mRNA	153	3	462
mRNA	234	5	705
mRNA	172	3	519
mRNA	131	3	396
mRNA	130	3	393
mRNA	412	6	1239
mRNA	193	1	582
mRNA	251	5	756
mRNA	95	2	288
mRNA	469	11	1410
mRNA	112	2	339
mRNA	198	5	597
mRNA	575	12	1728
mRNA	554	4	1665
mRNA	247	6	744
mRNA	186	1	561
mRNA	125	2	378
mRNA	802	1	2409
mRNA	904	5	2715
mRNA	889	5	2670
mRNA	258	7	777
mRNA	144	2	435
mRNA	228	6	687
mRNA	278	4	837
mRNA	199	2	600
mRNA	540	10	1623
mRNA	150	3	453
mRNA	79	1	240
mRNA	299	1	900
mRNA	643	8	1932
mRNA	338	5	1017
mRNA	422	1	1269
mRNA	707	7	2124
mRNA	262	1	789
mRNA	250	3	753
mRNA	53	1	162
mRNA	274	4	825
mRNA	302	5	909
mRNA	533	11	1602
mRNA	119	2	360
mRNA	331	2	996
mRNA	82	2	249
mRNA	63	1	192
mRNA	511	4	1536
mRNA	676	15	2031
mRNA	107	1	324
mRNA	380	1	1143
mRNA	105	2	318
mRNA	444	5	1335
mRNA	171	4	516
mRNA	140	1	423
mRNA	60	2	183
mRNA	222	3	669
mRNA	1969	20	5910
mRNA	632	11	1899
mRNA	225	5	678
mRNA	223	3	672
mRNA	286	1	861
mRNA	503	8	1512
mRNA	286	3	861
mRNA	1813	9	5442
mRNA	72	1	219
mRNA	596	15	1791
mRNA	105	2	318
mRNA	118	2	357
mRNA	160	4	483
mRNA	635	12	1908
mRNA	464	1	1395
mRNA	332	6	999
mRNA	371	6	1116
mRNA	97	2	294
mRNA	550	1	1653
mRNA	607	8	1824
mRNA	1158	20	3477
mRNA	1776	16	5331
mRNA	1251	2	3756
mRNA	615	6	1848
mRNA	543	1	1632
mRNA	163	3	492
mRNA	1578	28	4737
mRNA	1042	15	3129
mRNA	475	9	1428
mRNA	177	4	534
mRNA	446	8	1341
mRNA	166	2	501
mRNA	1096	18	3291
mRNA	609	3	1830
mRNA	1561	23	4686
mRNA	464	2	1395
mRNA	260	4	783
mRNA	2846	14	8541
mRNA	175	3	528
mRNA	88	3	267
mRNA	440	2	1323
mRNA	244	1	735
mRNA	823	14	2472
mRNA	63	1	192
mRNA	1013	18	3042
mRNA	996	14	2991
mRNA	791	15	2376
mRNA	248	4	747
mRNA	387	8	1164
mRNA	174	2	525
mRNA	1643	14	4932
mRNA	124	2	375
mRNA	381	6	1146
mRNA	1211	12	3636
mRNA	141	2	426
mRNA	55	2	168
mRNA	111	3	336
mRNA	274	1	825
mRNA	614	5	1845
mRNA	251	3	756
mRNA	265	7	795
mRNA	114	2	345
mRNA	337	3	1014
mRNA	126	2	381
mRNA	846	8	2541
mRNA	155	5	468
mRNA	113	1	342
mRNA	229	5	690
mRNA	239	1	720
mRNA	115	3	348
mRNA	72	2	219
mRNA	62	1	189
mRNA	164	2	495
mRNA	544	10	1635
mRNA	321	4	966
mRNA	422	3	1269
mRNA	214	4	645
mRNA	484	10	1455
mRNA	353	7	1062
mRNA	623	11	1872
mRNA	107	3	324
mRNA	311	1	936
mRNA	185	5	558
mRNA	217	4	654
mRNA	135	1	408
mRNA	235	5	708
mRNA	240	4	723
mRNA	193	4	582
mRNA	152	4	459
mRNA	1569	24	4710
mRNA	93	1	282
mRNA	182	3	549
mRNA	228	5	687
mRNA	431	10	1296
mRNA	513	10	1542
mRNA	308	6	927
mRNA	85	2	258
mRNA	874	8	2625
mRNA	180	4	543
mRNA	337	6	1014
mRNA	293	7	882
mRNA	145	2	438
mRNA	520	9	1563
mRNA	2579	14	7740
mRNA	308	6	927
mRNA	315	5	948
mRNA	178	1	537
mRNA	78	2	237
mRNA	1369	31	4110
mRNA	201	4	606
mRNA	75	2	228
mRNA	870	14	2613
mRNA	270	1	813
mRNA	272	1	819
mRNA	247	3	744
mRNA	493	9	1482
mRNA	1447	4	4344
mRNA	1446	34	4341
mRNA	137	1	414
mRNA	294	3	885
mRNA	92	3	279
mRNA	214	4	645
mRNA	1224	4	3675
mRNA	494	11	1485
mRNA	248	6	747
mRNA	184	3	555
mRNA	249	4	750
mRNA	61	1	186
mRNA	1600	19	4803
mRNA	278	1	837
mRNA	961	9	2886
mRNA	112	1	339
mRNA	376	7	1131
mRNA	732	13	2199
mRNA	132	1	399
mRNA	318	2	957
mRNA	575	9	1728
mRNA	84	1	255
mRNA	607	12	1824
mRNA	238	1	717
mRNA	433	1	1302
mRNA	129	4	390
mRNA	208	6	627
mRNA	1355	23	4068
mRNA	395	1	1188
mRNA	338	5	1017
mRNA	72	2	219
mRNA	711	7	2136
mRNA	423	2	1272
mRNA	361	4	1086
mRNA	469	11	1410
mRNA	65	2	198
mRNA	408	2	1227
mRNA	494	10	1485
mRNA	82	3	249
mRNA	1293	21	3882
mRNA	159	1	480
mRNA	77	1	234
mRNA	705	4	2118
mRNA	398	7	1197
mRNA	2406	31	7221
mRNA	358	8	1077
mRNA	409	3	1230
mRNA	196	1	591
mRNA	250	6	753
mRNA	101	2	306
mRNA	231	4	696
mRNA	499	1	1500
mRNA	402	9	1209
mRNA	95	1	288
mRNA	92	1	279
mRNA	362	5	1089
mRNA	456	1	1371
mRNA	156	2	471
mRNA	157	4	474
mRNA	152	2	459
mRNA	321	4	966
mRNA	4273	41	12822
mRNA	88	2	267
mRNA	184	4	555
mRNA	916	18	2751
mRNA	828	1	2487
mRNA	313	5	942
mRNA	666	9	2001
mRNA	83	3	252
mRNA	1341	19	4026
mRNA	355	1	1068
mRNA	409	4	1230
mRNA	632	6	1899
mRNA	79	2	240
mRNA	264	1	795
mRNA	230	4	693
mRNA	423	10	1272
mRNA	159	3	480
mRNA	333	5	1002
mRNA	823	15	2472
mRNA	143	2	432
mRNA	154	4	465
mRNA	185	4	558
mRNA	871	18	2616
mRNA	262	5	789
mRNA	535	1	1608
mRNA	149	2	450
mRNA	1676	7	5031
mRNA	205	1	618
mRNA	251	4	756
mRNA	310	7	933
mRNA	185	4	558
mRNA	68	2	207
mRNA	140	2	423
mRNA	155	1	468
mRNA	886	12	2661
mRNA	171	3	516
mRNA	626	12	1881
mRNA	294	6	885
mRNA	341	6	1026
mRNA	953	8	2862
mRNA	442	9	1329
mRNA	161	4	486
mRNA	330	2	993
mRNA	588	11	1767
mRNA	83	2	252
mRNA	360	6	1083
mRNA	261	6	786
mRNA	607	3	1824
mRNA	720	1	2163
mRNA	434	1	1305
mRNA	373	7	1122
mRNA	404	5	1215
mRNA	716	13	2151
mRNA	157	3	474
mRNA	72	1	219
mRNA	221	6	666
mRNA	87	2	264
mRNA	345	4	1038
mRNA	336	1	1011
mRNA	113	2	342
mRNA	173	3	522
mRNA	453	7	1362
mRNA	1706	39	5121
mRNA	342	1	1029
mRNA	69	2	210
mRNA	1094	18	3285
mRNA	146	1	441
mRNA	427	6	1284
mRNA	74	3	225
mRNA	73	2	222
mRNA	536	13	1611
mRNA	292	6	879
mRNA	277	5	834
mRNA	586	8	1761
mRNA	197	4	594
mRNA	122	3	369
mRNA	246	1	741
mRNA	134	3	405
mRNA	52	2	159
mRNA	244	5	735
mRNA	1136	22	3411
mRNA	152	1	459
mRNA	493	8	1482
mRNA	124	3	375
mRNA	90	2	273
mRNA	67	2	204
mRNA	608	3	1827
mRNA	582	13	1749
mRNA	122	2	369
mRNA	304	6	915
mRNA	399	1	1200
mRNA	84	2	255
mRNA	302	5	909
mRNA	314	7	945
mRNA	129	3	390
mRNA	160	3	483
mRNA	367	2	1104
mRNA	876	14	2631
mRNA	312	8	939
mRNA	127	3	384
mRNA	716	11	2151
mRNA	79	1	240
mRNA	820	13	2463
mRNA	198	3	597
mRNA	248	7	747
mRNA	511	12	1536
mRNA	308	2	927
mRNA	165	1	498
mRNA	328	1	987
mRNA	227	2	684
mRNA	186	2	561
mRNA	605	9	1818
mRNA	325	3	978
mRNA	119	2	360
mRNA	268	6	807
mRNA	244	5	735
mRNA	269	5	810
mRNA	190	5	573
mRNA	151	5	456
mRNA	168	2	507
mRNA	517	11	1554
mRNA	414	5	1245
mRNA	492	11	1479
mRNA	896	2	2691
mRNA	81	2	246
mRNA	364	7	1095
mRNA	90	1	273
mRNA	82	2	249
mRNA	202	5	609
mRNA	391	5	1176
mRNA	298	6	897
mRNA	387	4	1164
mRNA	256	5	771
mRNA	303	5	912
mRNA	492	2	1479
mRNA	183	3	552
mRNA	412	7	1239
mRNA	97	1	294
mRNA	1434	18	4305
mRNA	198	4	597
mRNA	133	2	402
mRNA	1019	20	3060
mRNA	303	4	912
mRNA	514	4	1545
mRNA	108	1	327
mRNA	282	6	849
mRNA	825	9	2478
mRNA	344	6	1035
mRNA	149	3	450
mRNA	239	2	720
mRNA	619	10	1860
mRNA	620	9	1863
mRNA	835	2	2508
mRNA	270	4	813
mRNA	1626	11	4881
mRNA	385	1	1158
mRNA	759	14	2280
mRNA	138	1	417
mRNA	404	7	1215
mRNA	194	4	585
mRNA	229	5	690
mRNA	460	1	1383
mRNA	321	6	966
mRNA	471	4	1416
mRNA	99	3	300
mRNA	84	2	255
mRNA	303	2	912
mRNA	182	3	549
mRNA	455	1	1368
mRNA	278	6	837
mRNA	510	7	1533
mRNA	508	11	1527
mRNA	101	2	306
mRNA	416	5	1251
mRNA	188	7	567
mRNA	340	6	1023
mRNA	879	1	2640
mRNA	411	5	1236
mRNA	97	2	294
mRNA	207	5	624
mRNA	146	3	441
mRNA	387	8	1164
mRNA	973	13	2922
mRNA	148	4	447
mRNA	70	1	213
mRNA	232	1	699
mRNA	189	5	570
mRNA	178	4	537
mRNA	181	4	546
mRNA	348	6	1047
mRNA	190	4	573
mRNA	1425	28	4278
mRNA	269	1	810
mRNA	116	3	351
mRNA	223	5	672
mRNA	328	7	987
mRNA	161	4	486
mRNA	501	6	1506
mRNA	348	7	1047
mRNA	1994	9	5985
mRNA	396	5	1191
mRNA	107	1	324
mRNA	193	4	582
mRNA	142	2	429
mRNA	102	1	309
mRNA	1490	28	4473
mRNA	352	8	1059
mRNA	1503	12	4512
mRNA	329	7	990
mRNA	262	2	789
mRNA	556	11	1671
mRNA	69	2	210
mRNA	77	2	234
mRNA	349	8	1050
mRNA	743	12	2232
mRNA	290	2	873
mRNA	142	4	429
mRNA	116	1	351
mRNA	668	7	2007
mRNA	523	7	1572
mRNA	178	4	537
mRNA	69	2	210
mRNA	657	9	1974
mRNA	356	7	1071
mRNA	513	9	1542
mRNA	104	4	315
mRNA	248	5	747
mRNA	586	1	1761
mRNA	112	2	339
mRNA	105	3	318
mRNA	837	10	2514
mRNA	142	2	429
mRNA	653	12	1962
mRNA	94	2	285
mRNA	324	1	975
mRNA	146	1	441
mRNA	201	1	606
mRNA	1023	13	3072
mRNA	603	11	1812
mRNA	523	7	1572
mRNA	505	9	1518
mRNA	363	6	1092
mRNA	130	4	393
mRNA	120	3	363
mRNA	818	6	2457
mRNA	79	2	240
mRNA	307	7	924
mRNA	421	1	1266
mRNA	332	1	999
mRNA	95	1	288
mRNA	522	1	1569
mRNA	433	8	1302
mRNA	86	3	261
mRNA	57	1	174
mRNA	1180	27	3543
mRNA	367	1	1104
mRNA	94	1	285
mRNA	75	1	228
mRNA	247	1	744
mRNA	859	8	2580
mRNA	663	6	1992
mRNA	322	6	969
mRNA	100	1	303
mRNA	512	1	1539
mRNA	106	2	321
mRNA	273	3	822
mRNA	315	5	948
mRNA	124	2	375
mRNA	374	7	1125
mRNA	303	4	912
mRNA	49	2	150
mRNA	137	2	414
mRNA	372	6	1119
mRNA	733	14	2202
mRNA	423	10	1272
mRNA	404	8	1215
mRNA	655	3	1968
mRNA	417	4	1254
mRNA	603	3	1812
mRNA	250	6	753
mRNA	164	3	495
mRNA	148	1	447
mRNA	373	5	1122
mRNA	185	4	558
mRNA	214	1	645
mRNA	531	11	1596
mRNA	145	2	438
mRNA	302	4	909
mRNA	382	6	1149
mRNA	213	2	642
mRNA	179	2	540
mRNA	372	9	1119
mRNA	225	3	678
mRNA	486	6	1461
mRNA	360	7	1083
mRNA	563	4	1692
mRNA	368	7	1107
mRNA	102	2	309
mRNA	297	6	894
mRNA	106	4	321
mRNA	1091	17	3276
mRNA	285	5	858
mRNA	285	5	858
mRNA	286	1	861
mRNA	244	3	735
mRNA	449	8	1350
mRNA	780	16	2343
mRNA	261	3	786
mRNA	338	9	1017
mRNA	195	4	588
mRNA	193	1	582
mRNA	494	8	1485
mRNA	335	5	1008
mRNA	325	5	978
mRNA	1978	33	5937
mRNA	254	6	765
mRNA	620	12	1863
mRNA	276	5	831
mRNA	182	2	549
mRNA	581	8	1746
mRNA	529	4	1590
mRNA	3668	63	11007
mRNA	357	2	1074
mRNA	174	2	525
mRNA	317	6	954
mRNA	306	7	921
mRNA	506	1	1521
mRNA	799	16	2400
mRNA	338	3	1017
mRNA	88	1	267
mRNA	785	12	2358
mRNA	231	4	696
mRNA	134	2	405
mRNA	500	11	1503
mRNA	51	2	156
mRNA	375	6	1128
mRNA	178	7	537
mRNA	280	5	843
mRNA	322	6	969
mRNA	98	2	297
mRNA	917	5	2754
mRNA	627	11	1884
mRNA	238	2	717
mRNA	383	7	1152
mRNA	413	2	1242
mRNA	91	1	276
mRNA	77	2	234
mRNA	232	5	699
mRNA	601	1	1806
mRNA	322	6	969
mRNA	820	17	2463
mRNA	319	6	960
mRNA	145	2	438
mRNA	223	4	672
mRNA	176	3	531
mRNA	620	11	1863
mRNA	264	6	795
mRNA	309	8	930
mRNA	466	12	1401
mRNA	416	3	1251
mRNA	379	7	1140
mRNA	136	4	411
mRNA	140	2	423
mRNA	130	4	393
mRNA	80	2	243
mRNA	234	1	705
mRNA	17978	5	53937
mRNA	326	1	981
mRNA	272	1	819
mRNA	192	3	579
mRNA	226	6	681
mRNA	470	7	1413
mRNA	696	12	2091
mRNA	265	1	798
mRNA	176	2	531
mRNA	129	2	390
mRNA	476	5	1431
mRNA	223	2	672
mRNA	628	10	1887
mRNA	1844	38	5535
mRNA	493	7	1482
mRNA	128	3	387
mRNA	442	8	1329
mRNA	587	10	1764
mRNA	145	3	438
mRNA	117	1	354
mRNA	490	1	1473
mRNA	223	4	672
mRNA	816	14	2451
mRNA	310	6	933
mRNA	1347	27	4044
mRNA	227	2	684
mRNA	1198	13	3597
mRNA	419	9	1260
mRNA	276	5	831
mRNA	1113	22	3342
mRNA	470	1	1413
mRNA	555	12	1668
mRNA	954	22	2865
mRNA	153	2	462
mRNA	163	3	492
mRNA	382	2	1149
mRNA	266	3	801
mRNA	1199	1	3600
mRNA	467	9	1404
mRNA	443	2	1332
mRNA	233	1	702
mRNA	183	3	552
mRNA	214	4	645
mRNA	84	2	255
mRNA	388	5	1167
mRNA	55	1	168
mRNA	256	4	771
mRNA	785	18	2358
mRNA	1144	3	3435
mRNA	214	1	645
mRNA	115	1	348
mRNA	92	1	279
mRNA	224	6	675
mRNA	504	2	1515
mRNA	94	3	285
mRNA	725	17	2178
mRNA	449	5	1350
mRNA	92	1	279
mRNA	567	9	1704
mRNA	93	2	282
mRNA	238	1	717
mRNA	81	2	246
mRNA	62	1	189
mRNA	159	2	480
mRNA	438	9	1317
mRNA	120	3	363
mRNA	78	2	237
mRNA	272	2	819
mRNA	462	8	1389
mRNA	119	1	360
mRNA	64	2	195
mRNA	198	4	597
mRNA	284	6	855
mRNA	71	2	216
mRNA	185	6	558
mRNA	63	2	192
mRNA	389	9	1170
mRNA	195	2	588
mRNA	112	3	339
mRNA	398	6	1197
mRNA	103	2	312
mRNA	426	1	1281
mRNA	133	2	402
mRNA	803	12	2412
mRNA	670	14	2013
mRNA	299	8	900
mRNA	642	11	1929
mRNA	4153	74	12462
mRNA	119	3	360
mRNA	99	2	300
mRNA	243	6	732
mRNA	648	3	1947
mRNA	206	1	621
mRNA	781	8	2346
mRNA	210	6	633
mRNA	181	1	546
mRNA	466	7	1401
mRNA	162	5	489
mRNA	136	4	411
mRNA	253	6	762
mRNA	424	9	1275
mRNA	429	9	1290
mRNA	536	3	1611
mRNA	125	3	378
mRNA	529	8	1590
mRNA	295	6	888
mRNA	863	12	2592
mRNA	94	2	285
mRNA	109	1	330
mRNA	323	3	972
mRNA	57	2	174
mRNA	102	2	309
mRNA	419	9	1260
mRNA	59	2	180
mRNA	670	1	2013
mRNA	84	1	255
mRNA	176	3	531
mRNA	1073	4	3222
mRNA	384	6	1155
mRNA	619	3	1860
mRNA	153	3	462
mRNA	66	1	201
mRNA	180	4	543
mRNA	383	7	1152
mRNA	84	2	255
mRNA	509	3	1530
mRNA	394	4	1185
mRNA	1113	27	3342
mRNA	106	2	321
mRNA	311	5	936
mRNA	143	1	432
mRNA	615	10	1848
mRNA	167	2	504
mRNA	462	2	1389
mRNA	536	10	1611
mRNA	128	2	387
mRNA	129	1	390
mRNA	2095	29	6288
mRNA	1604	32	4815
mRNA	178	2	537
mRNA	136	1	411
mRNA	74	2	225
mRNA	261	2	786
mRNA	280	5	843
mRNA	288	5	867
mRNA	289	5	870
mRNA	135	2	408
mRNA	1014	19	3045
mRNA	353	3	1062
mRNA	825	6	2478
mRNA	1960	28	5883
mRNA	674	3	2025
mRNA	611	9	1836
mRNA	578	1	1737
mRNA	581	11	1746
mRNA	172	4	519
mRNA	205	4	618
mRNA	177	2	534
mRNA	477	10	1434
mRNA	217	4	654
mRNA	444	9	1335
mRNA	375	5	1128
mRNA	179	3	540
mRNA	179	2	540
mRNA	309	4	930
mRNA	177	3	534
mRNA	193	3	582
mRNA	431	7	1296
mRNA	436	2	1311
mRNA	172	3	519
mRNA	403	7	1212
mRNA	141	2	426
mRNA	178	4	537
mRNA	177	1	534
mRNA	511	8	1536
mRNA	905	19	2718
mRNA	383	6	1152
mRNA	131	2	396
mRNA	1958	1	5877
mRNA	299	6	900
mRNA	462	8	1389
mRNA	64	1	195
mRNA	428	8	1287
mRNA	612	7	1839
mRNA	183	3	552
mRNA	63	2	192
mRNA	417	9	1254
mRNA	987	17	2964
mRNA	421	7	1266
mRNA	513	2	1542
mRNA	453	4	1362
mRNA	305	5	918
mRNA	258	4	777
mRNA	400	1	1203
mRNA	470	9	1413
mRNA	415	6	1248
mRNA	201	6	606
mRNA	79	2	240
mRNA	823	10	2472
mRNA	118	3	357
mRNA	282	2	849
mRNA	201	4	606
mRNA	184	4	555
mRNA	585	10	1758
mRNA	638	15	1917
mRNA	143	2	432
mRNA	103	1	312
mRNA	164	3	495
mRNA	307	1	924
mRNA	501	1	1506
mRNA	211	3	636
mRNA	434	9	1305
mRNA	69	1	210
mRNA	74	2	225
mRNA	305	3	918
mRNA	1075	18	3228
mRNA	579	6	1740
mRNA	137	1	414
mRNA	184	2	555
mRNA	1087	12	3264
mRNA	306	8	921
mRNA	112	1	339
mRNA	52	2	159
mRNA	434	1	1305
mRNA	334	7	1005
mRNA	599	10	1800
mRNA	150	2	453
mRNA	86	2	261
mRNA	225	3	678
mRNA	182	2	549
mRNA	366	7	1101
mRNA	77	2	234
mRNA	417	2	1254
mRNA	165	3	498
mRNA	94	2	285
mRNA	1500	2	4503
mRNA	1101	12	3306
mRNA	462	10	1389
mRNA	58	2	177
mRNA	137	4	414
mRNA	369	6	1110
mRNA	127	2	384
mRNA	569	11	1710
mRNA	211	1	636
mRNA	385	5	1158
mRNA	188	3	567
mRNA	155	1	468
mRNA	255	2	768
mRNA	495	6	1488
mRNA	480	10	1443
mRNA	578	11	1737
mRNA	1311	3	3936
mRNA	91	2	276
mRNA	567	8	1704
mRNA	213	3	642
mRNA	133	3	402
mRNA	760	14	2283
mRNA	813	15	2442
mRNA	407	7	1224
mRNA	311	1	936
mRNA	412	5	1239
mRNA	144	2	435
mRNA	110	4	333
mRNA	301	3	906
mRNA	1826	2	5481
mRNA	166	4	501
mRNA	239	6	720
mRNA	1150	20	3453
mRNA	218	7	657
mRNA	341	7	1026
mRNA	134	3	405
mRNA	104	2	315
mRNA	121	1	366
mRNA	176	3	531
mRNA	145	2	438
mRNA	67	1	204
mRNA	234	5	705
mRNA	1022	6	3069
mRNA	125	2	378
mRNA	1368	22	4107
mRNA	102	2	309
mRNA	136	1	411
mRNA	381	7	1146
mRNA	103	2	312
mRNA	220	5	663
mRNA	85	2	258
mRNA	1210	17	3633
mRNA	261	3	786
mRNA	50	2	153
mRNA	1063	2	3192
mRNA	105	1	318
mRNA	123	1	372
mRNA	468	1	1407
mRNA	344	1	1035
mRNA	56	2	171
mRNA	350	8	1053
mRNA	1108	13	3327
mRNA	3007	57	9024
mRNA	907	16	2724
mRNA	536	10	1611
mRNA	493	10	1482
mRNA	899	19	2700
mRNA	230	6	693
mRNA	146	3	441
mRNA	152	3	459
mRNA	209	2	630
mRNA	175	2	528
mRNA	238	4	717
mRNA	95	1	288
mRNA	143	4	432
mRNA	1358	2	4077
mRNA	720	5	2163
mRNA	594	1	1785
mRNA	360	3	1083
mRNA	238	5	717
mRNA	375	4	1128
mRNA	228	4	687
mRNA	116	3	351
mRNA	51	1	156
mRNA	146	3	441
mRNA	56	2	171
mRNA	407	7	1224
mRNA	2244	22	6735
mRNA	190	4	573
mRNA	83	3	252
mRNA	101	2	306
mRNA	392	3	1179
mRNA	374	1	1125
mRNA	734	9	2205
mRNA	789	12	2370
mRNA	109	2	330
mRNA	564	10	1695
mRNA	235	1	708
mRNA	622	9	1869
mRNA	656	10	1971
mRNA	213	4	642
mRNA	785	11	2358
mRNA	150	2	453
mRNA	480	10	1443
mRNA	398	5	1197
mRNA	374	2	1125
mRNA	256	1	771
mRNA	219	4	660
mRNA	364	7	1095
mRNA	167	5	504
mRNA	145	3	438
mRNA	572	9	1719
mRNA	111	2	336
mRNA	364	8	1095
mRNA	139	3	420
mRNA	100	2	303
mRNA	936	20	2811
mRNA	215	4	648
mRNA	382	6	1149
mRNA	215	1	648
mRNA	144	2	435
mRNA	691	7	2076
mRNA	63	2	192
mRNA	113	3	342
mRNA	121	3	366
mRNA	101	2	306
mRNA	51	2	156
mRNA	638	13	1917
mRNA	268	2	807
mRNA	508	11	1527
mRNA	766	11	2301
mRNA	290	3	873
mRNA	2075	14	6228
mRNA	437	10	1314
mRNA	71	1	216
mRNA	192	3	579
mRNA	249	1	750
mRNA	1311	27	3936
mRNA	55	2	168
mRNA	320	6	963
mRNA	461	2	1386
mRNA	395	1	1188
mRNA	174	3	525
mRNA	149	2	450
mRNA	509	3	1530
mRNA	74	2	225
mRNA	104	3	315
mRNA	75	2	228
mRNA	867	9	2604
mRNA	1134	5	3405
mRNA	392	8	1179
mRNA	102	2	309
mRNA	353	6	1062
mRNA	180	1	543
mRNA	375	6	1128
mRNA	258	5	777
mRNA	478	10	1437
mRNA	472	8	1419
mRNA	465	7	1398
mRNA	681	1	2046
mRNA	205	5	618
mRNA	473	6	1422
mRNA	146	4	441
mRNA	110	3	333
mRNA	125	3	378
mRNA	467	11	1404
mRNA	256	1	771
mRNA	793	13	2382
mRNA	224	1	675
mRNA	207	4	624
mRNA	115	1	348
mRNA	68	2	207
mRNA	333	6	1002
mRNA	834	7	2505
mRNA	308	4	927
mRNA	303	3	912
mRNA	392	8	1179
mRNA	200	3	603
mRNA	704	11	2115
mRNA	70	1	213
mRNA	217	1	654
mRNA	343	7	1032
mRNA	506	11	1521
mRNA	159	3	480
mRNA	143	3	432
mRNA	121	2	366
mRNA	90	3	273
mRNA	1008	19	3027
mRNA	69	1	210
mRNA	384	6	1155
mRNA	1174	1	3525
mRNA	51	1	156
mRNA	362	8	1089
mRNA	262	8	789
mRNA	151	1	456
mRNA	53	1	162
mRNA	264	2	795
mRNA	302	6	909
mRNA	256	2	771
mRNA	728	5	2187
mRNA	92	2	279
mRNA	110	2	333
mRNA	773	2	2322
mRNA	791	6	2376
mRNA	99	2	300
mRNA	941	12	2826
mRNA	284	6	855
mRNA	1133	15	3402
mRNA	384	10	1155
mRNA	698	12	2097
mRNA	291	5	876
mRNA	226	4	681
mRNA	253	3	762
mRNA	177	3	534
mRNA	204	3	615
mRNA	1211	12	3636
mRNA	63	1	192
mRNA	334	9	1005
mRNA	97	2	294
mRNA	280	1	843
mRNA	285	1	858
mRNA	375	6	1128
mRNA	343	6	1032
mRNA	707	13	2124
mRNA	621	12	1866
mRNA	442	11	1329
mRNA	214	2	645
mRNA	155	4	468
mRNA	217	3	654
mRNA	263	5	792
mRNA	52	2	159
mRNA	337	5	1014
mRNA	159	3	480
mRNA	149	3	450
mRNA	153	2	462
mRNA	592	2	1779
mRNA	227	5	684
mRNA	501	1	1506
mRNA	953	21	2862
mRNA	397	6	1194
mRNA	418	3	1257
mRNA	89	3	270
mRNA	128	2	387
mRNA	845	1	2538
mRNA	434	8	1305
mRNA	328	6	987
mRNA	429	8	1290
mRNA	531	7	1596
mRNA	230	4	693
mRNA	231	1	696
mRNA	504	7	1515
mRNA	1295	1	3888
mRNA	249	4	750
mRNA	479	3	1440
mRNA	179	4	540
mRNA	162	2	489
mRNA	1214	1	3645
mRNA	183	3	552
mRNA	1038	10	3117
mRNA	456	7	1371
mRNA	705	5	2118
mRNA	125	2	378
mRNA	129	1	390
mRNA	253	6	762
mRNA	134	2	405
mRNA	184	1	555
mRNA	240	2	723
mRNA	1219	20	3660
mRNA	216	4	651
mRNA	296	5	891
mRNA	170	1	513
mRNA	1152	2	3459
mRNA	101	1	306
mRNA	847	13	2544
mRNA	426	1	1281
mRNA	548	10	1647
mRNA	746	9	2241
mRNA	1021	4	3066
mRNA	685	10	2058
mRNA	147	2	444
mRNA	106	2	321
mRNA	247	4	744
mRNA	504	1	1515
mRNA	104	2	315
mRNA	774	15	2325
mRNA	185	5	558
mRNA	243	4	732
mRNA	275	5	828
mRNA	147	1	444
mRNA	682	18	2049
mRNA	188	1	567
mRNA	54	1	165
mRNA	132	3	399
mRNA	249	2	750
mRNA	1154	9	3465
mRNA	120	2	363
mRNA	421	8	1266
mRNA	294	5	885
mRNA	456	6	1371
mRNA	342	6	1029
mRNA	253	1	762
mRNA	299	6	900
mRNA	264	5	795
mRNA	188	4	567
mRNA	272	1	819
mRNA	719	9	2160
mRNA	531	3	1596
mRNA	853	14	2562
mRNA	200	4	603
mRNA	145	1	438
mRNA	517	4	1554
mRNA	62	2	189
mRNA	85	1	258
mRNA	389	8	1170
mRNA	854	15	2565
mRNA	284	5	855
mRNA	89	3	270
mRNA	238	2	717
mRNA	233	4	702
mRNA	286	4	861
mRNA	164	4	495
mRNA	1415	23	4248
mRNA	128	2	387
mRNA	268	5	807
mRNA	66	2	201
mRNA	521	10	1566
mRNA	164	2	495
mRNA	687	5	2064
mRNA	456	8	1371
mRNA	659	11	1980
mRNA	824	18	2475
mRNA	116	2	351
mRNA	109	3	330
mRNA	846	9	2541
mRNA	582	8	1749
mRNA	223	5	672
mRNA	198	3	597
mRNA	154	3	465
mRNA	642	2	1929
mRNA	197	4	594
mRNA	159	3	480
mRNA	912	14	2739
mRNA	231	4	696
mRNA	94	3	285
mRNA	203	3	612
mRNA	133	2	402
mRNA	65	2	198
mRNA	939	12	2820
mRNA	124	3	375
mRNA	336	5	1011
mRNA	389	11	1170
mRNA	256	1	771
mRNA	972	9	2919
mRNA	460	9	1383
mRNA	947	9	2844
mRNA	295	6	888
mRNA	666	14	2001
mRNA	128	5	387
mRNA	151	5	456
mRNA	505	12	1518
mRNA	489	2	1470
mRNA	178	3	537
mRNA	860	13	2583
mRNA	447	6	1344
mRNA	121	2	366
mRNA	142	3	429
mRNA	95	3	288
mRNA	561	3	1686
mRNA	795	14	2388
mRNA	264	4	795
mRNA	782	10	2349
mRNA	189	2	570
mRNA	1097	1	3294
mRNA	103	2	312
mRNA	996	4	2991
mRNA	612	6	1839
mRNA	212	1	639
mRNA	1981	29	5946
mRNA	50	2	153
mRNA	120	2	363
mRNA	756	12	2271
mRNA	1243	21	3732
mRNA	156	4	471
mRNA	88	2	267
mRNA	1078	19	3237
mRNA	4329	29	12990
mRNA	733	10	2202
mRNA	186	1	561
mRNA	307	1	924
mRNA	219	4	660
mRNA	588	3	1767
mRNA	100	2	303
mRNA	349	6	1050
mRNA	164	1	495
mRNA	433	8	1302
mRNA	423	9	1272
mRNA	134	3	405
mRNA	1006	20	3021
mRNA	109	2	330
mRNA	1092	2	3279
mRNA	405	4	1218
mRNA	353	2	1062
mRNA	459	10	1380
mRNA	316	3	951
mRNA	373	7	1122
mRNA	307	4	924
mRNA	552	9	1659
mRNA	166	1	501
mRNA	278	1	837
mRNA	335	1	1008
mRNA	341	3	1026
mRNA	198	4	597
mRNA	201	3	606
mRNA	848	16	2547
mRNA	375	8	1128
mRNA	462	8	1389
mRNA	72	3	219
mRNA	59	1	180
mRNA	190	2	573
mRNA	380	5	1143
mRNA	1182	10	3549
mRNA	75	2	228
mRNA	145	2	438
mRNA	314	5	945
mRNA	110	3	333
mRNA	100	2	303
mRNA	367	5	1104
mRNA	238	4	717
mRNA	1294	22	3885
mRNA	114	3	345
mRNA	213	5	642
mRNA	124	2	375
mRNA	182	4	549
mRNA	178	1	537
mRNA	156	1	471
mRNA	121	2	366
mRNA	862	11	2589
mRNA	174	3	525
mRNA	218	3	657
mRNA	451	1	1356
mRNA	1271	23	3816
mRNA	65	1	198
mRNA	1026	17	3081
mRNA	206	5	621
mRNA	315	8	948
mRNA	575	12	1728
mRNA	85	2	258
mRNA	230	1	693
mRNA	93	2	282
mRNA	82	1	249
mRNA	279	5	840
mRNA	78	1	237
mRNA	230	1	693
mRNA	118	2	357
mRNA	409	4	1230
mRNA	331	3	996
mRNA	264	5	795
mRNA	360	8	1083
mRNA	147	4	444
mRNA	1022	6	3069
mRNA	521	6	1566
mRNA	2210	11	6633
mRNA	523	2	1572
mRNA	296	4	891
mRNA	384	4	1155
mRNA	615	10	1848
mRNA	262	7	789
mRNA	427	7	1284
mRNA	110	2	333
mRNA	628	1	1887
mRNA	703	1	2112
mRNA	754	12	2265
mRNA	216	3	651
mRNA	328	6	987
mRNA	155	2	468
mRNA	165	2	498
mRNA	127	3	384
mRNA	594	9	1785
mRNA	246	5	741
mRNA	216	3	651
mRNA	87	1	264
mRNA	82	1	249
mRNA	146	3	441
mRNA	176	4	531
mRNA	258	4	777
mRNA	54	3	165
mRNA	132	2	399
mRNA	75	3	228
mRNA	1246	13	3741
mRNA	385	5	1158
mRNA	341	4	1026
mRNA	131	2	396
mRNA	188	2	567
mRNA	545	6	1638
mRNA	436	9	1311
mRNA	2185	5	6558
mRNA	473	4	1422
mRNA	114	2	345
mRNA	72	1	219
mRNA	442	10	1329
mRNA	213	2	642
mRNA	197	2	594
mRNA	1493	4	4482
mRNA	541	2	1626
mRNA	131	4	396
mRNA	329	7	990
mRNA	1898	36	5697
mRNA	273	7	822
mRNA	131	4	396
mRNA	390	9	1173
mRNA	295	6	888
mRNA	212	4	639
mRNA	833	21	2502
mRNA	130	3	393
mRNA	399	6	1200
mRNA	131	2	396
mRNA	172	1	519
mRNA	243	4	732
mRNA	260	5	783
mRNA	691	15	2076
mRNA	338	7	1017
mRNA	187	3	564
mRNA	267	4	804
mRNA	649	12	1950
mRNA	201	1	606
mRNA	251	3	756
mRNA	1678	23	5037
mRNA	703	1	2112
mRNA	67	1	204
mRNA	247	3	744
mRNA	611	10	1836
mRNA	319	4	960
mRNA	423	9	1272
mRNA	370	7	1113
mRNA	97	1	294
mRNA	313	5	942
mRNA	64	2	195
mRNA	386	8	1161
mRNA	136	4	411
mRNA	612	12	1839
mRNA	276	7	831
mRNA	911	11	2736
mRNA	372	4	1119
mRNA	61	1	186
mRNA	411	8	1236
mRNA	571	1	1716
mRNA	154	4	465
mRNA	450	3	1353
mRNA	250	1	753
mRNA	276	5	831
mRNA	85	1	258
mRNA	248	3	747
mRNA	129	2	390
mRNA	231	4	696
mRNA	141	1	426
mRNA	298	4	897
mRNA	547	11	1644
mRNA	104	3	315
mRNA	373	7	1122
mRNA	192	4	579
mRNA	412	3	1239
mRNA	406	2	1221
mRNA	304	5	915
mRNA	431	5	1296
mRNA	182	4	549
mRNA	716	1	2151
mRNA	74	2	225
mRNA	66	1	201
mRNA	599	3	1800
mRNA	901	1	2706
mRNA	277	1	834
mRNA	1180	2	3543
mRNA	1564	22	4695
mRNA	90	2	273
mRNA	550	10	1653
mRNA	125	3	378
mRNA	561	11	1686
mRNA	628	11	1887
mRNA	548	3	1647
mRNA	557	1	1674
mRNA	153	2	462
mRNA	266	4	801
mRNA	713	7	2142
mRNA	532	7	1599
mRNA	514	6	1545
mRNA	424	7	1275
mRNA	234	3	705
mRNA	300	4	903
mRNA	815	6	2448
mRNA	149	4	450
mRNA	94	2	285
mRNA	158	2	477
mRNA	377	3	1134
mRNA	154	4	465
mRNA	159	4	480
mRNA	258	5	777
mRNA	120	4	363
mRNA	53	1	162
mRNA	222	4	669
mRNA	116	4	351
mRNA	178	2	537
mRNA	238	5	717
mRNA	1204	20	3615
mRNA	97	2	294
mRNA	1123	12	3372
mRNA	233	4	702
mRNA	181	4	546
mRNA	480	3	1443
mRNA	110	2	333
mRNA	145	1	438
mRNA	633	12	1902
mRNA	207	2	624
mRNA	450	7	1353
mRNA	59	2	180
mRNA	105	1	318
mRNA	85	1	258
mRNA	328	7	987
mRNA	110	4	333
mRNA	310	1	933
mRNA	173	1	522
mRNA	477	6	1434
mRNA	119	1	360
mRNA	65	1	198
mRNA	540	5	1623
mRNA	112	4	339
mRNA	138	2	417
mRNA	248	6	747
mRNA	480	2	1443
mRNA	464	13	1395
mRNA	337	8	1014
mRNA	361	7	1086
mRNA	130	4	393
mRNA	226	4	681
mRNA	143	2	432
mRNA	189	2	570
mRNA	65	2	198
mRNA	60	2	183
mRNA	199	4	600
mRNA	624	3	1875
mRNA	271	1	816
mRNA	603	10	1812
mRNA	258	2	777
mRNA	1051	21	3156
mRNA	541	12	1626
mRNA	180	3	543
mRNA	694	7	2085
mRNA	176	4	531
mRNA	630	15	1893
mRNA	948	22	2847
mRNA	248	2	747
mRNA	223	4	672
mRNA	248	4	747
mRNA	398	4	1197
mRNA	540	12	1623
mRNA	959	11	2880
mRNA	305	5	918
mRNA	792	14	2379
mRNA	365	4	1098
mRNA	215	5	648
mRNA	268	4	807
mRNA	462	2	1389
mRNA	115	2	348
mRNA	204	1	615
mRNA	247	5	744
mRNA	1731	3	5196
mRNA	659	2	1980
mRNA	91	3	276
mRNA	303	3	912
mRNA	157	3	474
mRNA	634	9	1905
mRNA	1078	12	3237
mRNA	145	3	438
mRNA	510	11	1533
mRNA	328	8	987
mRNA	323	6	972
mRNA	293	1	882
mRNA	214	3	645
mRNA	711	12	2136
mRNA	104	2	315
mRNA	113	2	342
mRNA	399	8	1200
mRNA	573	5	1722
mRNA	107	3	324
mRNA	1340	23	4023
mRNA	114	1	345
mRNA	899	5	2700
mRNA	84	2	255
mRNA	94	1	285
mRNA	415	8	1248
mRNA	732	10	2199
mRNA	124	3	375
mRNA	800	10	2403
mRNA	455	9	1368
mRNA	441	7	1326
mRNA	210	3	633
mRNA	855	15	2568
mRNA	667	12	2004
mRNA	482	6	1449
mRNA	204	4	615
mRNA	307	5	924
mRNA	263	1	792
mRNA	163	1	492
mRNA	437	6	1314
mRNA	841	8	2526
mRNA	447	9	1344
mRNA	121	1	366
mRNA	310	7	933
mRNA	305	4	918
mRNA	343	7	1032
[truncated: 12,623 more rows]
