# Supplementary material for: Transcriptome analysis reveals potential function of long non-coding RNAs in 20-hydroxyecdysone regulated autophagy in Bombyx mori
Source: BMC Genomics. 2021 May 22;22:374. doi: 10.1186/s12864-021-07692-1 (PMC8140452; doi:10.1186/s12864-021-07692-1)
Supplement: Supplementary file 4 — Additional file 4. Common differentially expressed lncRNAs and mRNAs in the two groups. [file 12864_2021_7692_MOESM4_ESM.xlsx]

## Sheet: lncRNAs
Transcript_id	T_2h_vs_C_2h_log2foldchange	T_2h_vs_C_2h_qvalue	T_6h_vs_C_6h_log2foldchange	T_6h_vs_C_6h_qvalue
LNC_000938	-0.74832	0.000698555	-0.94025	0.000698555
LNC_000970	-0.516347	0.0140925	-1.07135	0.000698555
LNC_000858	-0.879098	0.000698555	-0.818845	0.000698555
LNC_000934	-0.950817	0.000698555	-1.07399	0.000698555
LNC_000935	-0.784141	0.000698555	-1.05806	0.000698555
LNC_000151	1.98459	0.000698555	0.581701	0.0160702
LNC_000179	-2.9293	0.000698555	-2.02009	0.000698555
LNC_000235	-0.879259	0.000698555	-0.831813	0.000698555
LNC_000174	1.40375	0.0123921	3.22567	0.000698555
LNC_000502	-0.612321	0.00337603	-0.588075	0.00683259
LNC_000233	-0.702354	0.000698555	-0.972523	0.000698555
LNC_000309	1.40037	0.000698555	0.567814	0.02241
LNC_000561	1.75991	0.00722278	2.5707	0.00130123
LNC_000560	2.75684	0.000698555	3.62694	0.000698555
LNC_000867	-1.06074	0.0018579	-0.730253	0.046563
LNC_000657	-1.40689	0.000698555	-0.846182	0.00642926
LNC_000714	-0.529579	0.0356844	1.06247	0.000698555
LNC_000659	6.43111	0.000698555	6.50976	0.0461564
LNC_000109	-0.749305	0.000698555	-0.532201	0.0120388
LNC_000063	2.92818	0.00288631	2.0129	0.00953384
LNC_000395	-1.83368	0.000698555	-0.73766	0.000698555
LNC_000165	1.24916	0.000698555	2.17762	0.00130123
LNC_000103	0.888526	0.0445642	0.93944	0.00429699
LNC_000225	-0.549245	0.00722278	-0.557159	0.0113325
LNC_000223	-1.80967	0.000698555	-1.07763	0.000698555
LNC_000458	-2.48596	0.00130123	-2.57346	0.000698555
LNC_000530	-1.169	0.000698555	0.520251	0.0329391
LNC_001029	-0.546409	0.0356844	-1.02415	0.000698555
LNC_000311	1.01006	0.0300424	1.92514	0.000698555
LNC_000419	-1.03162	0.000698555	0.522863	0.0391251

## Sheet: mRNAs
Transcript_id	T_2h_vs_C_2h_log2foldchange	T_2h_vs_C_2h_qvalue	T_6h_vs_C_6h_log2foldchange	T_6h_vs_C_6h_qvalue
BGIBMGA009010-RA	0.551735	0.0281373	0.863102	0.000698555
BGIBMGA008581-RA	-3.50664	0.000698555	-1.81937	0.000698555
BGIBMGA009099-RA	-0.910547	0.000698555	-0.666287	0.00953384
BGIBMGA000333-RA	2.10196	0.000698555	-0.775304	0.00130123
BGIBMGA001549-RA	0.682063	0.00337603	0.634048	0.00288631
BGIBMGA003592-RA	2.64197	0.000698555	1.57399	0.000698555
BGIBMGA013636-RA	-0.781675	0.00429699	-0.612195	0.0203923
BGIBMGA010496-RA	-0.786704	0.0018579	-0.677576	0.0018579
BGIBMGA011274-RA	-0.583499	0.000698555	-0.840117	0.000698555
BGIBMGA001415-RA	0.654854	0.000698555	0.640153	0.00130123
BGIBMGA012809-RA	-0.546816	0.0150789	-0.864114	0.000698555
BGIBMGA001007-RA	-0.714897	0.00429699	0.721478	0.00288631
BGIBMGA012313-RA	-0.582087	0.010255	-0.56558	0.00990162
BGIBMGA011774-RA	0.482357	0.029753	1.03974	0.000698555
BGIBMGA000236-RA	0.545912	0.0176722	1.20796	0.000698555
BGIBMGA006152-RA	-1.1404	0.00288631	-1.6506	0.0123921
BGIBMGA009065-RA	-1.3644	0.000698555	-1.43519	0.00683259
BGIBMGA010611-RA	-1.53126	0.000698555	-0.928949	0.000698555
BGIBMGA009232-RA	0.45404	0.0292089	0.672368	0.000698555
BGIBMGA008116-RA	-0.560947	0.00601503	-0.769518	0.000698555
BGIBMGA014218-RA	1.52808	0.000698555	1.72179	0.000698555
BGIBMGA014294-RA	-0.5671	0.00917338	-1.20695	0.000698555
BGIBMGA007107-RA	-1.0286	0.000698555	1.02952	0.000698555
BGIBMGA013154-RA	-2.56679	0.000698555	-1.24991	0.0339379
BGIBMGA003697-RA	-0.654015	0.00288631	0.480531	0.0257469
BGIBMGA006936-RA	1.01927	0.000698555	0.658676	0.00517823
BGIBMGA007040-RA	2.38147	0.000698555	-0.823162	0.000698555
BGIBMGA004151-RA	0.988777	0.0286647	1.29786	0.0279053
BGIBMGA014417-RA	0.641652	0.0018579	-0.650357	0.00130123
BGIBMGA006501-RA	-0.891837	0.00917338	-1.51249	0.000698555
BGIBMGA007190-RA	-0.5415	0.0254735	0.90684	0.000698555
BGIBMGA011194-RA	-2.7659	0.000698555	0.906767	0.000698555
BGIBMGA005876-RA	3.10566	0.000698555	3.27051	0.000698555
BGIBMGA013562-RA	-0.567844	0.0134108	-0.735775	0.0018579
BGIBMGA002216-RA	1.20518	0.000698555	-0.471241	0.0238099
BGIBMGA003717-RA	0.599279	0.00237655	-0.521265	0.0170439
BGIBMGA014530-RA	1.17324	0.0160702	-2.06879	0.000698555
BGIBMGA010779-RA	1.0411	0.0221267	-0.966806	0.00288631
BGIBMGA012705-RA	-1.35899	0.000698555	-0.988845	0.00130123
BGIBMGA007154-RA	-0.953637	0.000698555	-0.838045	0.00237655
BGIBMGA002462-RA	1.45196	0.000698555	1.68531	0.000698555
BGIBMGA010266-RA	0.723406	0.000698555	0.863425	0.000698555
BGIBMGA001600-RA	-1.02338	0.000698555	-1.00242	0.000698555
BGIBMGA008839-RA	0.57163	0.029753	-0.911819	0.0018579
BGIBMGA013242-RA	-1.79844	0.000698555	-2.93997	0.000698555
BGIBMGA007899-RA	1.42501	0.000698555	-1.21649	0.000698555
BGIBMGA003273-RA	0.972242	0.000698555	-1.20499	0.000698555
BGIBMGA000532-RA	-1.4582	0.000698555	-1.08468	0.000698555
BGIBMGA005772-RA	-0.57407	0.00642926	-0.774009	0.000698555
BGIBMGA012362-RA	-0.612431	0.00560451	-1.29086	0.000698555
BGIBMGA000544-RA	-0.736548	0.000698555	-0.672442	0.000698555
BGIBMGA012391-RA	0.83886	0.000698555	0.930021	0.000698555
BGIBMGA003268-RA	1.01597	0.000698555	-0.954081	0.000698555
BGIBMGA000561-RA	-1.99985	0.00237655	-1.25363	0.0364655
BGIBMGA005108-RA	-2.84179	0.000698555	-1.9842	0.000698555
BGIBMGA001754-RA	1.20815	0.000698555	-0.690849	0.000698555
BGIBMGA000590-RA	2.51022	0.0106173	5.20306	0.000698555
BGIBMGA001587-RA	0.955185	0.000698555	-0.575988	0.0257469
BGIBMGA006905-RA	3.33549	0.000698555	4.54219	0.000698555
BGIBMGA004353-RA	-0.731446	0.000698555	-0.956123	0.000698555
BGIBMGA001157-RA	-0.609174	0.0329391	-1.40602	0.000698555
BGIBMGA011361-RA	2.15719	0.000698555	-0.922984	0.000698555
BGIBMGA001167-RA	-1.11838	0.000698555	-0.549164	0.0195141
BGIBMGA007677-RA	0.685612	0.00130123	-1.84788	0.000698555
BGIBMGA002564-RA	2.66301	0.000698555	6.61659	0.000698555
BGIBMGA001185-RA	0.869444	0.000698555	2.13786	0.000698555
BGIBMGA004276-RA	1.71635	0.000698555	1.2402	0.000698555
BGIBMGA004614-RA	0.633612	0.00722278	0.570176	0.0424738
BGIBMGA004415-RA	-0.602889	0.00429699	-1.09929	0.000698555
BGIBMGA007251-RA	-1.26594	0.00288631	-1.40233	0.0354435
BGIBMGA001683-RA	-1.36675	0.000698555	-1.17863	0.000698555
BGIBMGA014217-RA	1.49736	0.000698555	1.77914	0.000698555
BGIBMGA004894-RA	0.785216	0.000698555	-0.511161	0.0160702
BGIBMGA002393-RA	0.721101	0.000698555	-0.461647	0.0313642
BGIBMGA000737-RA	1.41584	0.000698555	-0.619133	0.00237655
BGIBMGA002574-RA	1.3204	0.000698555	0.986791	0.000698555
BGIBMGA008205-RA	1.11064	0.00130123	-1.12214	0.000698555
BGIBMGA011334-RA	2.50338	0.000698555	2.3887	0.000698555
BGIBMGA009891-RA	-1.08736	0.000698555	-0.968851	0.000698555
BGIBMGA001732-RA	0.689832	0.00429699	1.48328	0.000698555
BGIBMGA000699-RA	-0.57799	0.00337603	-0.479754	0.0229723
BGIBMGA013482-RA	3.70165	0.000698555	1.61211	0.000698555
BGIBMGA001399-RA	2.49424	0.000698555	2.59603	0.000698555
BGIBMGA008861-RA	1.49735	0.000698555	-0.635207	0.000698555
BGIBMGA008203-RA	0.702282	0.00722278	0.723042	0.00237655
BGIBMGA000065-RA	4.03579	0.000698555	3.69383	0.000698555
BGIBMGA003213-RA	-0.919169	0.0173604	-1.58981	0.0106173
BGIBMGA013614-RA	-1.08527	0.000698555	-1.29477	0.000698555
BGIBMGA000425-RA	0.816874	0.000698555	-1.04474	0.000698555
BGIBMGA003874-RA	-0.837893	0.00288631	-0.822103	0.0144255
BGIBMGA012521-RA	2.6822	0.000698555	-0.678109	0.026847
BGIBMGA011126-RA	-3.72578	0.000698555	-3.13792	0.0341854
BGIBMGA008697-RA	-1.03137	0.0123921	-0.878372	0.0494853
BGIBMGA014622-RA	1.80805	0.000698555	-1.1957	0.00288631
BGIBMGA005695-RA	-1.02521	0.000698555	0.608481	0.00130123
BGIBMGA001255-RA	-1.30036	0.000698555	-1.48468	0.000698555
BGIBMGA014292-RA	2.06141	0.000698555	-0.780355	0.000698555
BGIBMGA008290-RA	-0.620694	0.0415431	-0.818684	0.0452475
BGIBMGA001074-RA	-1.14571	0.000698555	-0.627998	0.023537
BGIBMGA005048-RA	-1.42506	0.000698555	-0.812128	0.0201028
BGIBMGA012467-RA	-0.968251	0.000698555	-0.831156	0.000698555
BGIBMGA011601-RA	1.11282	0.000698555	3.97585	0.000698555
BGIBMGA013317-RA	-0.48178	0.0201028	-0.577106	0.00601503
BGIBMGA013826-RA	-1.98522	0.000698555	0.920417	0.010255
BGIBMGA009245-RA	-0.616531	0.00337603	-1.45455	0.000698555
BGIBMGA000154-RA	-0.483163	0.0229723	-1.05201	0.000698555
BGIBMGA014198-RA	5.71491	0.000698555	5.70758	0.000698555
BGIBMGA000944-RA	0.451735	0.0456913	-0.500035	0.0203923
BGIBMGA009225-RA	-0.82074	0.00130123	-0.586242	0.0265802
BGIBMGA000714-RA	-0.574029	0.00601503	-0.449184	0.0461564
BGIBMGA006698-RA	-0.976712	0.0018579	-0.806399	0.0232727
BGIBMGA002788-RA	0.767109	0.000698555	-0.880719	0.000698555
BGIBMGA012790-RA	2.04509	0.000698555	1.57451	0.000698555
BGIBMGA006406-RA	4.4899	0.000698555	5.93266	0.000698555
BGIBMGA014446-RA	-0.593987	0.010255	-1.08887	0.000698555
BGIBMGA012766-RA	6.03643	0.0018579	7.45208	0.00237655
BGIBMGA000207-RA	-1.97119	0.000698555	-1.50819	0.000698555
BGIBMGA002138-RA	0.729327	0.0018579	-0.777447	0.000698555
BGIBMGA011631-RA	-0.775042	0.000698555	-0.76594	0.000698555
BGIBMGA007951-RA	-0.492254	0.0215516	-0.6248	0.00429699
BGIBMGA008918-RA	-1.34995	0.00473402	-1.90571	0.041322
BGIBMGA011090-RA	-0.609849	0.00383949	-0.482271	0.0289586
BGIBMGA010267-RA	0.934592	0.000698555	1.01221	0.000698555
BGIBMGA012334-RA	3.26666	0.000698555	5.63856	0.000698555
BGIBMGA006313-RA	-0.973048	0.0438675	-1.69364	0.0305432
BGIBMGA007791-RA	-0.961775	0.0116785	-1.46654	0.00990162
BGIBMGA009937-RA	-0.518535	0.0154198	-0.71627	0.000698555
BGIBMGA003345-RA	2.59522	0.000698555	3.15553	0.00337603
BGIBMGA009365-RA	0.813102	0.000698555	0.733959	0.000698555
BGIBMGA003171-RA	-1.34805	0.000698555	-1.03641	0.000698555
BGIBMGA005658-RA	-3.33861	0.000698555	0.576659	0.0273877
BGIBMGA007680-RA	-1.09844	0.00683259	-1.32856	0.0339379
BGIBMGA013737-RA	2.33866	0.00429699	1.32669	0.00237655
BGIBMGA011574-RA	2.74265	0.000698555	0.719795	0.000698555
BGIBMGA000250-RA	2.76774	0.000698555	-0.734669	0.00722278
BGIBMGA007092-RA	-0.703569	0.000698555	-0.561945	0.00642926
BGIBMGA002968-RA	1.13991	0.00337603	-1.16461	0.00802876
BGIBMGA013600-RA	-0.577288	0.0179794	0.704069	0.00517823
BGIBMGA005988-RA	-1.02002	0.0179794	-1.35142	0.00337603
BGIBMGA014545-RA	1.59263	0.000698555	1.26375	0.000698555
BGIBMGA011646-RA	-0.953107	0.000698555	-1.08959	0.000698555
BGIBMGA005643-RA	-1.17924	0.000698555	-0.641629	0.00337603
BGIBMGA002945-RA	-0.930675	0.000698555	-0.753945	0.000698555
BGIBMGA010874-RA	1.48744	0.000698555	-1.01587	0.000698555
BGIBMGA012385-RA	1.75629	0.000698555	-0.780523	0.010255
BGIBMGA006134-RA	-0.439532	0.0374487	-1.27938	0.000698555
BGIBMGA008101-RA	1.47271	0.000698555	2.67314	0.000698555
BGIBMGA013830-RA	-1.21886	0.00130123	-1.27361	0.000698555
BGIBMGA000712-RA	-1.20332	0.00237655	-1.47203	0.0321137
BGIBMGA013290-RA	1.90281	0.000698555	1.48747	0.000698555
BGIBMGA011506-RA	0.718356	0.04176	2.6628	0.000698555
BGIBMGA013289-RA	1.40283	0.000698555	1.34216	0.000698555
BGIBMGA009594-RA	1.24233	0.000698555	0.971575	0.000698555
BGIBMGA003160-RA	1.07304	0.000698555	1.52214	0.000698555
BGIBMGA012466-RA	-0.842307	0.00130123	-1.03178	0.000698555
BGIBMGA010698-RA	0.639538	0.000698555	-0.782772	0.000698555
BGIBMGA011051-RA	1.46868	0.00130123	0.790389	0.0232727
BGIBMGA013934-RA	-1.05191	0.000698555	0.869621	0.000698555
BGIBMGA000896-RA	2.17493	0.00337603	2.21964	0.000698555
BGIBMGA013042-RA	6.12532	0.00473402	8.75833	0.0113325
BGIBMGA001147-RA	-1.72883	0.000698555	2.15185	0.000698555
BGIBMGA000206-RA	-1.5725	0.000698555	-1.44668	0.000698555
BGIBMGA000136-RA	-0.627102	0.000698555	-0.439921	0.04176
BGIBMGA000371-RA	2.00708	0.000698555	-1.03868	0.0018579
BGIBMGA012510-RA	-0.929311	0.000698555	-0.921454	0.000698555
BGIBMGA003094-RA	1.70175	0.000698555	1.82071	0.000698555
BGIBMGA013739-RA	2.83672	0.0018579	1.42327	0.00560451
BGIBMGA006608-RA	0.480481	0.029753	0.968802	0.000698555
BGIBMGA004416-RA	-0.677949	0.000698555	-1.1267	0.000698555
BGIBMGA012714-RA	1.53849	0.000698555	1.15961	0.000698555
BGIBMGA005701-RA	1.4247	0.000698555	2.30472	0.000698555
BGIBMGA007317-RA	-1.27416	0.000698555	-1.54382	0.0106173
BGIBMGA013268-RA	2.72819	0.000698555	-0.878358	0.000698555
BGIBMGA012631-RA	2.44435	0.000698555	1.92425	0.000698555
BGIBMGA007397-RA	0.501601	0.0427037	1.39019	0.000698555
BGIBMGA012142-RA	-0.478218	0.0254735	-0.655593	0.00130123
BGIBMGA014241-RA	1.36403	0.000698555	-0.607427	0.00130123
BGIBMGA005161-RA	0.508011	0.0257469	-0.765795	0.000698555
BGIBMGA010829-RA	-0.935168	0.000698555	-0.89556	0.000698555
BGIBMGA001976-RA	2.71417	0.000698555	1.88372	0.000698555
BGIBMGA011331-RA	-0.708303	0.010255	-1.00012	0.000698555
BGIBMGA006371-RA	1.42602	0.000698555	1.58225	0.000698555
BGIBMGA001643-RA	-0.624713	0.0116785	-0.896398	0.0018579
BGIBMGA006032-RA	1.16567	0.000698555	-0.772426	0.000698555
BGIBMGA004521-RA	1.42265	0.000698555	0.938527	0.000698555
BGIBMGA002747-RA	-1.90217	0.000698555	0.723769	0.000698555
BGIBMGA012776-RA	-0.628396	0.0116785	-0.897683	0.00237655
BGIBMGA002609-RA	0.930987	0.000698555	1.11701	0.000698555
BGIBMGA007358-RA	-0.79962	0.0116785	-0.930337	0.0313642
BGIBMGA009518-RA	3.02104	0.000698555	2.49685	0.000698555
BGIBMGA004511-RA	-1.14969	0.000698555	-1.5072	0.000698555
BGIBMGA005404-RA	-1.18733	0.00237655	-1.7552	0.00762646
BGIBMGA008859-RA	0.602015	0.00237655	3.32517	0.000698555
BGIBMGA013030-RA	-0.843824	0.000698555	-0.625578	0.0157611
BGIBMGA007388-RA	2.83342	0.000698555	2.52034	0.000698555
BGIBMGA008812-RA	-0.613614	0.00288631	-0.614056	0.00383949
BGIBMGA011129-RA	1.53504	0.00130123	-0.887917	0.0229723
BGIBMGA001864-RA	1.00319	0.000698555	-0.491551	0.0381594
BGIBMGA003452-RA	-1.06047	0.000698555	-1.84169	0.000698555
BGIBMGA008135-RA	1.3067	0.000698555	2.75927	0.000698555
BGIBMGA005584-RA	0.875443	0.0456913	1.69608	0.000698555
BGIBMGA013726-RA	-1.12728	0.0182837	-1.60977	0.0344261
BGIBMGA013477-RA	0.898655	0.0157611	1.21608	0.000698555
BGIBMGA005266-RA	-0.780976	0.00130123	1.23847	0.00802876
BGIBMGA012661-RA	-0.837899	0.000698555	-1.45756	0.000698555
BGIBMGA011213-RA	1.46638	0.000698555	0.509564	0.0188765
BGIBMGA000736-RA	1.45779	0.000698555	-0.615059	0.0310907
BGIBMGA011703-RA	1.0814	0.000698555	-0.562585	0.0164004
BGIBMGA008602-RA	1.97775	0.000698555	7.47508	0.000698555
BGIBMGA011766-RA	3.01863	0.000698555	-0.746637	0.000698555
BGIBMGA009857-RA	0.891781	0.000698555	0.951909	0.000698555
BGIBMGA006915-RA	2.21416	0.0329391	1.87713	0.0463636
BGIBMGA003441-RA	-1.80731	0.000698555	-1.55173	0.00130123
BGIBMGA012267-RA	-0.680766	0.00130123	-0.624059	0.00429699
BGIBMGA008967-RA	-1.14406	0.000698555	-0.966167	0.00130123
BGIBMGA000073-RA	1.73357	0.000698555	1.02824	0.0120388
BGIBMGA012866-RA	-1.06337	0.000698555	1.40426	0.000698555
BGIBMGA009401-RA	-0.860019	0.000698555	-0.507314	0.0191889
BGIBMGA008735-RA	-1.03995	0.00288631	-1.27674	0.00601503
BGIBMGA002748-RA	0.753093	0.00560451	-2.01407	0.000698555
BGIBMGA005277-RA	1.58625	0.000698555	-1.14469	0.000698555
BGIBMGA011217-RA	-1.931	0.000698555	1.67122	0.00517823
BGIBMGA005298-RA	3.17071	0.00517823	1.72202	0.0209677
BGIBMGA001079-RA	0.68369	0.000698555	-0.69834	0.0018579
BGIBMGA011550-RA	2.34412	0.000698555	4.12152	0.000698555
BGIBMGA005755-RA	0.444605	0.0448006	-0.88044	0.000698555
BGIBMGA006510-RA	1.31014	0.000698555	-0.507118	0.0438675
BGIBMGA000402-RA	3.3102	0.000698555	0.660886	0.00288631
BGIBMGA005560-RA	0.48381	0.0185797	0.915334	0.000698555
BGIBMGA014192-RA	-3.67634	0.000698555	-2.22541	0.0203923
BGIBMGA008130-RA	-1.23589	0.000698555	0.719331	0.00237655
BGIBMGA003128-RA	1.58703	0.0179794	2.41109	0.000698555
BGIBMGA005494-RA	1.71233	0.000698555	2.48642	0.000698555
BGIBMGA002651-RA	1.49565	0.000698555	1.22294	0.000698555
BGIBMGA012390-RA	0.785299	0.00990162	0.887939	0.0209677
BGIBMGA000772-RA	-1.88983	0.000698555	-2.61215	0.000698555
BGIBMGA011223-RA	-0.921384	0.000698555	-1.13523	0.000698555
BGIBMGA003656-RA	-0.749193	0.000698555	-1.24244	0.000698555
BGIBMGA004865-RA	1.29696	0.00130123	2.33328	0.000698555
BGIBMGA003438-RA	-0.912937	0.000698555	-1.43619	0.000698555
BGIBMGA009316-RA	-0.626745	0.0018579	-0.461944	0.0452475
BGIBMGA002963-RA	1.83936	0.000698555	-0.706143	0.000698555
BGIBMGA006423-RA	-0.44719	0.0427037	-0.56018	0.010255
BGIBMGA003882-RA	-0.549876	0.00880027	-0.546971	0.010255
BGIBMGA010581-RA	-0.530547	0.0201028	-0.926651	0.000698555
BGIBMGA000587-RA	0.861695	0.00130123	1.30469	0.000698555
BGIBMGA001346-RA	-1.09488	0.000698555	-1.38103	0.000698555
BGIBMGA009514-RA	-0.552564	0.0191889	-1.32325	0.000698555
BGIBMGA009191-RA	1.11513	0.000698555	1.24324	0.000698555
BGIBMGA003976-RA	2.05575	0.0254735	4.02861	0.00383949
BGIBMGA004541-RA	1.17123	0.000698555	1.69621	0.000698555
BGIBMGA001370-RA	-0.585217	0.00337603	-0.713836	0.000698555
BGIBMGA004392-RA	-1.91592	0.00517823	-1.14269	0.0229723
BGIBMGA005323-RA	-0.518319	0.02241	0.554911	0.00802876
BGIBMGA004421-RA	0.601568	0.00473402	0.429825	0.0496961
BGIBMGA005908-RA	2.17978	0.000698555	1.29073	0.000698555
BGIBMGA006214-RA	1.44219	0.000698555	-1.46175	0.000698555
BGIBMGA008372-RA	-0.916259	0.0403396	-1.82697	0.0173604
BGIBMGA010573-RA	0.608324	0.0212678	-0.5701	0.0388612
BGIBMGA011141-RA	3.47878	0.000698555	0.770983	0.000698555
BGIBMGA010235-RA	0.697729	0.000698555	-0.591173	0.00601503
BGIBMGA003269-RA	1.29721	0.000698555	-1.22868	0.000698555
BGIBMGA011119-RA	-1.27797	0.000698555	-1.80352	0.000698555
BGIBMGA009184-RA	2.78458	0.000698555	-1.21125	0.000698555
BGIBMGA002834-RA	-1.31442	0.0018579	-1.45781	0.0188765
BGIBMGA009061-RA	-1.58201	0.000698555	-1.54012	0.000698555
BGIBMGA007045-RA	-0.927864	0.000698555	-0.620639	0.00473402
BGIBMGA010566-RA	0.575869	0.00560451	-0.453272	0.0403396
BGIBMGA002036-RA	0.996986	0.0206793	-1.15954	0.0241004
BGIBMGA006874-RA	8.15517	0.000698555	8.38548	0.000698555
BGIBMGA011064-RA	3.62549	0.000698555	3.51749	0.000698555
BGIBMGA003934-RA	1.13983	0.000698555	-0.556131	0.00683259
BGIBMGA004103-RA	0.618495	0.00429699	-0.631599	0.000698555
BGIBMGA001926-RA	-1.21581	0.000698555	1.33223	0.000698555
BGIBMGA000988-RA	2.21273	0.00337603	3.14542	0.000698555
BGIBMGA005203-RA	1.36906	0.000698555	1.22792	0.000698555
BGIBMGA013129-RA	0.818371	0.000698555	1.60488	0.000698555
BGIBMGA002311-RA	1.61273	0.000698555	-0.53558	0.0254735
BGIBMGA002175-RA	0.531479	0.0241004	0.928274	0.000698555
BGIBMGA012831-RA	2.54128	0.000698555	0.483967	0.0339379
BGIBMGA013279-RA	-3.4523	0.000698555	-1.37475	0.010255
BGIBMGA008551-RA	-0.493896	0.0254735	-0.707069	0.000698555
BGIBMGA010812-RA	2.34996	0.000698555	-1.11997	0.0134108
BGIBMGA006643-RA	-1.18395	0.000698555	-1.13863	0.000698555
BGIBMGA009121-RA	-0.819598	0.000698555	-0.614626	0.00237655
BGIBMGA002824-RA	3.2517	0.000698555	3.69832	0.000698555
BGIBMGA004417-RA	-0.875759	0.00990162	-0.854106	0.0284116
BGIBMGA013280-RA	-3.26045	0.000698555	-1.50402	0.000698555
BGIBMGA008422-RA	-0.699637	0.029753	2.16263	0.000698555
BGIBMGA005041-RA	1.06576	0.000698555	1.09943	0.000698555
BGIBMGA008023-RA	0.48849	0.0262931	-1.09858	0.000698555
BGIBMGA010103-RA	-1.23048	0.00130123	-1.31508	0.0305432
BGIBMGA006213-RA	1.4316	0.000698555	-1.41294	0.000698555
BGIBMGA003591-RA	2.1658	0.000698555	1.53684	0.000698555
BGIBMGA009235-RA	0.529618	0.0281373	0.453108	0.0422432
BGIBMGA013191-RA	4.48519	0.000698555	4.52342	0.000698555
BGIBMGA002601-RA	4.26387	0.0445642	1.56193	0.0232727
BGIBMGA011456-RA	1.72241	0.000698555	-1.17039	0.000698555
BGIBMGA010839-RA	0.668564	0.000698555	0.567493	0.00560451
BGIBMGA001908-RA	-1.14406	0.00990162	-1.03919	0.00917338
BGIBMGA004943-RA	-1.05963	0.0195141	-2.12464	0.00917338
BGIBMGA002005-RA	-1.71189	0.000698555	-1.63669	0.0323718
BGIBMGA003330-RA	-2.40741	0.000698555	-1.12246	0.00683259
BGIBMGA010687-RA	0.640212	0.000698555	-0.587175	0.00337603
BGIBMGA009742-RA	1.62087	0.000698555	1.89175	0.000698555
BGIBMGA004670-RA	-1.54183	0.000698555	-0.970537	0.0279053
BGIBMGA004654-RA	-0.725927	0.00237655	-1.59924	0.000698555
BGIBMGA008006-RA	1.14573	0.000698555	1.03189	0.000698555
BGIBMGA012601-RA	2.5034	0.00953384	4.78598	0.000698555
BGIBMGA009172-RA	-0.882264	0.000698555	-0.495647	0.0215516
BGIBMGA011222-RA	-1.18825	0.000698555	-1.07978	0.000698555
BGIBMGA006655-RA	-0.809483	0.000698555	-0.71748	0.000698555
BGIBMGA010279-RA	0.682903	0.000698555	0.54951	0.0127234
BGIBMGA012803-RA	-0.774238	0.000698555	0.672311	0.00237655
BGIBMGA005808-RA	3.40238	0.000698555	2.51117	0.000698555
BGIBMGA005310-RA	1.41514	0.000698555	0.685895	0.00429699
BGIBMGA000442-RA	0.673939	0.00288631	1.76014	0.000698555
BGIBMGA001694-RA	2.09031	0.000698555	1.8141	0.000698555
BGIBMGA010807-RA	-1.42929	0.00337603	-2.08664	0.0281373
BGIBMGA003446-RA	-0.530697	0.0310907	-0.573216	0.0273877
BGIBMGA005015-RA	1.1131	0.000698555	-0.555017	0.0405959
BGIBMGA012089-RA	1.31985	0.000698555	-1.19329	0.000698555
BGIBMGA003485-RA	0.616909	0.0109691	-0.484188	0.0463636
BGIBMGA007901-RA	2.00929	0.000698555	-1.15625	0.00130123
BGIBMGA003920-RA	-1.7811	0.000698555	2.03729	0.000698555
BGIBMGA002647-RA	0.566227	0.00337603	0.828889	0.000698555
BGIBMGA006846-RA	1.65555	0.000698555	2.40354	0.000698555
BGIBMGA013996-RA	0.461972	0.026847	-0.988797	0.000698555
BGIBMGA013392-RA	-0.516344	0.0130803	-0.52771	0.0109691
BGIBMGA005170-RA	0.750638	0.00288631	-1.14138	0.000698555
BGIBMGA012403-RA	-0.996159	0.000698555	-0.727782	0.0116785
BGIBMGA014226-RA	0.645942	0.0284116	-0.997322	0.000698555
BGIBMGA002759-RA	0.602589	0.00722278	0.807764	0.000698555
BGIBMGA012968-RA	1.47172	0.000698555	-0.887057	0.000698555
BGIBMGA007604-RA	-0.887881	0.000698555	-0.520346	0.0206793
BGIBMGA003606-RA	-0.883553	0.00130123	-0.658393	0.00683259
BGIBMGA006589-RA	-0.927988	0.000698555	-0.491856	0.0206793
BGIBMGA009229-RA	0.6528	0.0403396	1.0221	0.00130123
BGIBMGA001869-RA	-1.09353	0.000698555	-0.754152	0.0260116
BGIBMGA002581-RA	2.31129	0.000698555	-0.736013	0.00130123
BGIBMGA007678-RA	1.91604	0.000698555	-0.915224	0.000698555
BGIBMGA006856-RA	1.30323	0.000698555	-0.66042	0.0227058
BGIBMGA007517-RA	0.529255	0.0116785	-0.833599	0.000698555
BGIBMGA003021-RA	-0.622352	0.00601503	-0.590238	0.0130803
BGIBMGA012738-RA	2.30187	0.000698555	0.631851	0.0246765
BGIBMGA000329-RA	2.71927	0.000698555	-0.700348	0.0260116
BGIBMGA000324-RA	2.17641	0.000698555	-0.836785	0.000698555
BGIBMGA002368-RA	-0.933588	0.000698555	-0.829564	0.000698555
BGIBMGA001585-RA	1.28624	0.000698555	-0.492245	0.0185797
BGIBMGA007319-RA	-0.884677	0.000698555	-0.677613	0.00429699
BGIBMGA001460-RA	-1.00839	0.000698555	-0.445149	0.0483709
BGIBMGA003277-RA	-1.15224	0.000698555	-1.23459	0.00337603
BGIBMGA005977-RA	1.68743	0.000698555	-0.798025	0.00288631
BGIBMGA003655-RA	-0.850877	0.000698555	-1.13999	0.000698555
BGIBMGA004862-RA	-1.33363	0.00237655	-1.84899	0.0201028
BGIBMGA009012-RA	0.485154	0.0257469	-0.77618	0.000698555
BGIBMGA006250-RA	1.20644	0.000698555	-1.02943	0.000698555
BGIBMGA012670-RA	0.626753	0.00560451	-1.04383	0.000698555
BGIBMGA014136-RA	0.621399	0.0018579	0.678491	0.000698555
BGIBMGA004603-RA	-1.62725	0.000698555	-1.49855	0.000698555
BGIBMGA004247-RA	-0.538237	0.00762646	-0.619269	0.0018579
BGIBMGA004618-RA	-1.20403	0.000698555	1.90109	0.000698555
BGIBMGA000330-RA	1.70948	0.000698555	-0.849904	0.000698555
BGIBMGA012488-RA	0.835758	0.000698555	-0.49628	0.0249373
BGIBMGA006086-RA	-1.28169	0.000698555	-1.76888	0.00917338
BGIBMGA013273-RA	1.74562	0.000698555	2.45368	0.000698555
BGIBMGA007629-RA	-0.464042	0.0393293	0.840469	0.000698555
BGIBMGA003646-RA	1.36345	0.000698555	-0.862567	0.00130123
BGIBMGA010465-RA	0.845205	0.000698555	1.43945	0.000698555
BGIBMGA002131-RA	-1.88323	0.000698555	0.58829	0.0227058
BGIBMGA005278-RA	1.95188	0.000698555	-0.766774	0.000698555
BGIBMGA005330-RA	-1.12192	0.0150789	-2.06441	0.0262931
BGIBMGA002664-RA	1.0417	0.00642926	1.66239	0.000698555
BGIBMGA010666-RA	0.52334	0.0120388	-0.524386	0.0120388
BGIBMGA013000-RA	1.13831	0.00130123	-0.799908	0.00917338
BGIBMGA000691-RA	-0.60405	0.00917338	0.48257	0.0467896
BGIBMGA012019-RA	0.752818	0.000698555	0.651594	0.00130123
BGIBMGA007184-RA	2.44201	0.000698555	0.562167	0.0113325
BGIBMGA001929-RA	0.706567	0.000698555	0.8978	0.000698555
BGIBMGA002952-RA	-0.778853	0.000698555	0.479921	0.0249373
BGIBMGA010030-RA	0.585376	0.00642926	0.812251	0.000698555
BGIBMGA005143-RA	1.97097	0.000698555	1.28393	0.00429699
BGIBMGA005116-RA	-0.428754	0.0427037	-0.848678	0.000698555
BGIBMGA001498-RA	-5.16178	0.000698555	-1.05201	0.00990162
BGIBMGA012252-RA	-0.71234	0.000698555	-0.913011	0.000698555
BGIBMGA008983-RA	-0.791104	0.000698555	-1.10442	0.000698555
BGIBMGA011260-RA	0.757491	0.0164004	-0.759978	0.0262931
BGIBMGA001582-RA	1.24673	0.000698555	-0.514578	0.0201028
BGIBMGA010580-RA	-0.89716	0.000698555	-0.592739	0.00560451
BGIBMGA008405-RA	0.835882	0.000698555	1.2413	0.000698555
BGIBMGA000217-RA	1.85428	0.0150789	3.0678	0.000698555
BGIBMGA001031-RA	1.47364	0.000698555	-0.503007	0.0167245
BGIBMGA013910-RA	-0.527288	0.0461564	1.87404	0.000698555
BGIBMGA009137-RA	-0.481087	0.0393293	-0.637632	0.010255
BGIBMGA000855-RA	-0.751425	0.000698555	1.16517	0.000698555
BGIBMGA004557-RA	0.740083	0.000698555	0.578352	0.00722278
BGIBMGA010477-RA	1.08359	0.000698555	0.971295	0.0018579
BGIBMGA000385-RA	-1.31602	0.0302948	2.2288	0.000698555
BGIBMGA013490-RA	-1.54004	0.000698555	-0.784784	0.00130123
BGIBMGA002103-RA	-2.31423	0.000698555	-1.577	0.00130123
BGIBMGA006171-RA	-0.618267	0.000698555	-0.69444	0.0018579
BGIBMGA004128-RA	-0.868529	0.000698555	0.690624	0.00337603
BGIBMGA002295-RA	-0.816264	0.000698555	-1.06472	0.000698555
BGIBMGA008491-RA	1.3224	0.00517823	1.09319	0.0140925
BGIBMGA008920-RA	-0.837852	0.00130123	-1.11216	0.0018579
BGIBMGA007121-RA	-0.640782	0.000698555	-0.557043	0.00473402
BGIBMGA007586-RA	0.773134	0.000698555	0.473403	0.031618
BGIBMGA009285-RA	-0.534173	0.0374487	-0.852064	0.00130123
BGIBMGA014208-RA	0.524135	0.0150789	-1.08482	0.000698555
BGIBMGA001803-RA	2.92866	0.000698555	2.30612	0.000698555
BGIBMGA005812-RA	1.02497	0.000698555	-1.00971	0.000698555
BGIBMGA001416-RA	-0.476493	0.0227058	-0.551471	0.00917338
BGIBMGA004542-RA	-1.2888	0.000698555	-1.25736	0.026847
BGIBMGA004534-RA	-0.549766	0.00917338	-0.697804	0.000698555
BGIBMGA013298-RA	0.475368	0.023537	-0.866931	0.000698555
BGIBMGA012939-RA	3.19514	0.000698555	2.59777	0.000698555
BGIBMGA014126-RA	0.561248	0.00802876	-0.680083	0.000698555
BGIBMGA005042-RA	0.804199	0.000698555	1.33024	0.000698555
BGIBMGA000339-RA	3.43718	0.00517823	1.30036	0.0127234
BGIBMGA003676-RA	-0.808468	0.00473402	-1.69306	0.000698555
BGIBMGA006935-RA	-1.31753	0.000698555	-0.707879	0.0431675
BGIBMGA007391-RA	-0.480217	0.0443136	-0.952736	0.000698555
BGIBMGA002549-RA	3.17784	0.000698555	-0.66162	0.00288631
BGIBMGA010945-RA	-3.41746	0.000698555	-2.53341	0.0185797
BGIBMGA004655-RA	-0.769912	0.00917338	-1.65733	0.000698555
BGIBMGA009892-RA	1.07413	0.000698555	-2.06477	0.000698555
BGIBMGA000285-RA	4.95666	0.0218393	4.82604	0.0164004
BGIBMGA012238-RA	-1.19295	0.00473402	-1.19402	0.0454681
BGIBMGA006631-RA	0.743107	0.0018579	0.885934	0.000698555
BGIBMGA012380-RA	-1.74503	0.000698555	-1.36471	0.0331857
BGIBMGA007162-RA	-0.516222	0.0164004	-1.02569	0.000698555
BGIBMGA002056-RA	-1.15326	0.00383949	-1.2901	0.0422432
BGIBMGA003039-RA	-1.4127	0.000698555	-1.19094	0.00560451
BGIBMGA000680-RA	1.71261	0.000698555	0.887158	0.000698555
BGIBMGA003129-RA	1.50529	0.000698555	2.1126	0.000698555
BGIBMGA006314-RA	1.24241	0.0218393	2.01118	0.0130803
BGIBMGA012219-RA	-1.08951	0.000698555	-0.62066	0.00237655
BGIBMGA006989-RA	1.05123	0.000698555	-1.2631	0.000698555
BGIBMGA014193-RA	0.598689	0.00337603	0.583514	0.00429699
BGIBMGA007432-RA	1.49382	0.0286647	3.6315	0.000698555
BGIBMGA007907-RA	0.750029	0.000698555	-0.90663	0.000698555
BGIBMGA000441-RA	1.14111	0.045033	1.48851	0.0173604
BGIBMGA009175-RA	-1.0906	0.0429459	-1.17684	0.04176
BGIBMGA001008-RA	2.13201	0.000698555	3.31207	0.000698555
BGIBMGA013483-RA	3.16143	0.000698555	1.62402	0.0302948
BGIBMGA007314-RA	-0.948183	0.000698555	-1.05981	0.000698555
BGIBMGA002211-RA	0.602357	0.000698555	0.933863	0.000698555
BGIBMGA009021-RA	0.463027	0.0339379	0.677789	0.000698555
BGIBMGA013863-RA	-2.20822	0.000698555	0.935124	0.041322
BGIBMGA003177-RA	-0.481994	0.0388612	-0.701903	0.0018579
BGIBMGA007860-RA	-0.657549	0.023537	-0.696691	0.00601503
BGIBMGA011306-RA	-0.466958	0.035187	0.467909	0.0438675
BGIBMGA002178-RA	0.828551	0.0018579	1.72034	0.000698555
BGIBMGA012308-RA	1.14425	0.000698555	-1.61669	0.000698555
BGIBMGA010808-RA	-0.578153	0.00802876	-0.672816	0.0018579
BGIBMGA003212-RA	0.560305	0.00473402	0.816575	0.000698555
BGIBMGA000624-RA	0.607565	0.00683259	-1.03932	0.000698555
BGIBMGA002843-RA	-0.728919	0.00473402	-0.944774	0.000698555
BGIBMGA003332-RA	-0.514293	0.0127234	-0.687068	0.000698555
BGIBMGA009839-RA	-0.483171	0.0221267	0.495159	0.0188765
BGIBMGA005226-RA	1.35992	0.000698555	2.14156	0.000698555
BGIBMGA005500-RA	0.549363	0.0109691	0.839591	0.000698555
BGIBMGA009336-RA	2.06823	0.000698555	2.58907	0.000698555
BGIBMGA009425-RA	3.20523	0.000698555	0.849561	0.000698555
BGIBMGA000724-RA	-0.679656	0.00383949	-0.524438	0.0252007
BGIBMGA002567-RA	2.55546	0.000698555	2.22418	0.000698555
BGIBMGA014288-RA	-0.806822	0.00288631	0.698937	0.0201028
BGIBMGA013865-RA	-1.85323	0.000698555	0.833757	0.000698555
BGIBMGA002114-RA	1.54695	0.000698555	2.44142	0.000698555
BGIBMGA013078-RA	2.37234	0.0123921	2.41281	0.00722278
BGIBMGA007627-RA	2.05986	0.000698555	0.546983	0.0305432
BGIBMGA000164-RA	1.03407	0.000698555	0.653777	0.0167245
BGIBMGA000472-RA	1.59074	0.0249373	1.4355	0.00722278
BGIBMGA008637-RA	-0.517741	0.0201028	-0.56375	0.0123921
BGIBMGA000208-RA	-1.56693	0.000698555	-1.42136	0.000698555
BGIBMGA001707-RA	0.882173	0.000698555	-0.578543	0.00990162
BGIBMGA008354-RA	2.76023	0.000698555	-0.986465	0.000698555
BGIBMGA006551-RA	-0.757997	0.000698555	-0.745612	0.00429699
BGIBMGA008860-RA	5.32739	0.000698555	6.50763	0.000698555
BGIBMGA013489-RA	-1.67907	0.000698555	-0.72168	0.000698555
BGIBMGA005301-RA	-0.491788	0.029753	0.692788	0.00237655
BGIBMGA000775-RA	1.00857	0.0403396	-1.06124	0.0218393
BGIBMGA012094-RA	0.779672	0.010255	0.951175	0.00288631
BGIBMGA004412-RA	-0.575141	0.00473402	-0.714406	0.000698555
BGIBMGA009557-RA	-0.654073	0.0150789	-0.810151	0.00642926
BGIBMGA011251-RA	-0.855456	0.0221267	0.992531	0.000698555
BGIBMGA007169-RA	0.697155	0.0018579	0.478732	0.0379134
BGIBMGA000220-RA	1.07746	0.0198069	1.57754	0.000698555
BGIBMGA002650-RA	0.535695	0.0427037	0.740726	0.000698555
BGIBMGA004893-RA	1.31866	0.000698555	-0.542646	0.0167245
BGIBMGA004533-RA	-0.677286	0.00130123	-0.603121	0.00880027
BGIBMGA009495-RA	0.80508	0.000698555	1.13982	0.000698555
BGIBMGA013446-RA	-1.00695	0.00337603	-1.82798	0.00237655
BGIBMGA014601-RA	1.16182	0.000698555	2.10832	0.000698555
BGIBMGA008582-RA	-3.50302	0.000698555	-1.92682	0.000698555
BGIBMGA006841-RA	-0.637209	0.00237655	-0.802606	0.000698555
BGIBMGA012680-RA	1.2905	0.000698555	-0.432205	0.0456913
BGIBMGA000516-RA	-0.542656	0.00429699	-0.575034	0.00473402
BGIBMGA010920-RA	-3.96013	0.000698555	1.279	0.0454681
BGIBMGA012560-RA	-0.490149	0.0201028	-0.918608	0.000698555
BGIBMGA011362-RA	1.89827	0.000698555	-0.927986	0.000698555
BGIBMGA011438-RA	0.455308	0.0427037	0.994131	0.000698555
BGIBMGA009978-RA	-1.0729	0.000698555	-1.22594	0.000698555
BGIBMGA010801-RA	-0.772811	0.000698555	-0.960947	0.000698555
BGIBMGA002384-RA	3.39292	0.000698555	2.27091	0.000698555
BGIBMGA002883-RA	-0.949005	0.029753	-1.52626	0.0249373
BGIBMGA005351-RA	-0.449576	0.0434349	-0.859874	0.000698555
BGIBMGA006965-RA	2.34316	0.000698555	1.58464	0.0182837
BGIBMGA006742-RA	1.73841	0.000698555	-0.976546	0.000698555
BGIBMGA005696-RA	-3.78691	0.000698555	1.07412	0.000698555
BGIBMGA003928-RA	0.59949	0.00288631	0.47494	0.0393293
BGIBMGA013646-RA	2.22496	0.000698555	2.94731	0.000698555
BGIBMGA006120-RA	-1.31957	0.000698555	0.700514	0.0481562
BGIBMGA006189-RA	1.28825	0.0018579	-0.790684	0.0431675
BGIBMGA007141-RA	0.606165	0.0221267	-0.818596	0.00237655
BGIBMGA001254-RA	-1.26725	0.000698555	-1.44086	0.000698555
BGIBMGA008984-RA	-0.615719	0.0257469	-1.35323	0.000698555
BGIBMGA004155-RA	0.969054	0.000698555	0.803582	0.00337603
BGIBMGA009102-RA	-1.02986	0.000698555	0.65212	0.00237655
BGIBMGA008072-RA	-0.598178	0.00683259	0.69915	0.00237655
BGIBMGA006545-RA	-1.19635	0.0369709	1.02146	0.0341854
BGIBMGA009443-RA	1.79102	0.000698555	-1.11666	0.000698555
BGIBMGA008886-RA	1.17755	0.0229723	1.467	0.00130123
BGIBMGA008803-RA	0.668626	0.00642926	0.810115	0.00130123
BGIBMGA012483-RA	1.69531	0.000698555	-0.815477	0.000698555
BGIBMGA002722-RA	1.55846	0.000698555	1.59723	0.000698555
BGIBMGA012971-RA	2.83508	0.000698555	0.751524	0.000698555
BGIBMGA005664-RA	3.38	0.000698555	2.0342	0.000698555
BGIBMGA001385-RA	-1.42255	0.000698555	-0.528338	0.0109691
BGIBMGA012885-RA	1.51258	0.000698555	-1.78119	0.000698555
BGIBMGA005300-RA	2.34737	0.000698555	1.50349	0.000698555
BGIBMGA009120-RA	-0.855769	0.000698555	-0.658953	0.00237655
BGIBMGA012188-RA	0.644691	0.000698555	0.802186	0.000698555
BGIBMGA010948-RA	4.27615	0.000698555	2.30345	0.000698555
BGIBMGA006772-RA	-0.561194	0.00642926	-1.03899	0.000698555
BGIBMGA000738-RA	0.907583	0.0391251	-1.13791	0.00560451
BGIBMGA012134-RA	1.28803	0.000698555	-1.00366	0.0198069
BGIBMGA003645-RA	-0.617649	0.000698555	1.30254	0.000698555
BGIBMGA004035-RA	3.67453	0.000698555	1.25494	0.000698555
BGIBMGA011765-RA	2.37623	0.000698555	-0.864601	0.000698555
BGIBMGA004065-RA	4.3849	0.000698555	1.22922	0.000698555
BGIBMGA001033-RA	-1.2071	0.000698555	-0.961699	0.00683259
BGIBMGA008029-RA	3.29637	0.000698555	3.02105	0.000698555
BGIBMGA004281-RA	-1.20395	0.0321137	-1.94428	0.0150789
BGIBMGA006855-RA	0.78067	0.0018579	1.06876	0.000698555
BGIBMGA010470-RA	-0.456602	0.0286647	-0.776753	0.000698555
BGIBMGA002043-RA	-1.15468	0.00130123	-0.85453	0.00642926
BGIBMGA004393-RA	-1.4679	0.00990162	-1.5737	0.00383949
BGIBMGA004390-RA	-2.56176	0.00601503	-2.04757	0.00841479
BGIBMGA004243-RA	2.05961	0.0113325	2.22764	0.000698555
BGIBMGA013023-RA	2.45946	0.000698555	2.3307	0.000698555
BGIBMGA010354-RA	-0.903296	0.000698555	-0.669568	0.00560451
BGIBMGA002576-RA	2.44366	0.000698555	2.33825	0.000698555
BGIBMGA006317-RA	0.924231	0.00517823	1.59297	0.000698555
BGIBMGA008814-RA	0.689336	0.0113325	0.919583	0.00917338
BGIBMGA008255-RA	1.75503	0.000698555	-1.06373	0.000698555
BGIBMGA004413-RA	-0.907101	0.000698555	-0.703371	0.00288631
BGIBMGA008838-RA	0.860579	0.000698555	-0.754804	0.000698555
BGIBMGA005899-RA	1.30542	0.000698555	1.13105	0.000698555
BGIBMGA005172-RA	2.33883	0.000698555	1.25771	0.000698555
BGIBMGA010014-RA	1.21459	0.000698555	0.636157	0.00722278
BGIBMGA013002-RA	0.774085	0.00722278	-0.830992	0.000698555
BGIBMGA004906-RA	0.548998	0.0147594	1.63969	0.000698555
BGIBMGA004562-RA	-1.19081	0.000698555	1.77689	0.000698555
BGIBMGA009207-RA	-0.663311	0.00237655	-1.26387	0.000698555
BGIBMGA002038-RA	-1.34443	0.000698555	-1.79145	0.00130123
BGIBMGA001182-RA	-1.07505	0.000698555	-0.498042	0.0201028
BGIBMGA001349-RA	1.3131	0.00237655	1.52568	0.000698555
BGIBMGA002259-RA	1.57605	0.000698555	-1.15662	0.000698555
BGIBMGA002215-RA	0.590881	0.0147594	-0.71086	0.0018579
BGIBMGA001277-RA	-0.971202	0.00130123	-1.18576	0.000698555
BGIBMGA009614-RA	1.05003	0.000698555	1.98186	0.000698555
BGIBMGA000319-RA	1.52265	0.0252007	2.4701	0.0154198
BGIBMGA004045-RA	2.56028	0.000698555	-0.476337	0.0486174
BGIBMGA003990-RA	-2.8065	0.000698555	-0.706971	0.000698555
BGIBMGA013277-RA	-0.889857	0.000698555	-0.58267	0.00683259
BGIBMGA012701-RA	0.934004	0.000698555	1.1745	0.000698555
BGIBMGA003864-RA	2.14968	0.000698555	-1.29901	0.000698555
BGIBMGA002938-RA	-1.03589	0.000698555	-1.11785	0.000698555
BGIBMGA002580-RA	2.27112	0.000698555	-0.843471	0.0294854
BGIBMGA004414-RA	-0.832668	0.000698555	-0.732961	0.000698555
BGIBMGA003442-RA	-1.38798	0.000698555	-1.63885	0.000698555
BGIBMGA006968-RA	-1.7257	0.000698555	-0.905302	0.000698555
BGIBMGA006297-RA	2.09288	0.000698555	1.88384	0.000698555
BGIBMGA000742-RA	-0.503868	0.0284116	0.512609	0.0209677
BGIBMGA010124-RA	-1.22063	0.000698555	1.51469	0.000698555
BGIBMGA012645-RA	0.897197	0.000698555	1.39696	0.000698555
BGIBMGA010458-RA	-4.4447	0.000698555	2.17751	0.00288631
BGIBMGA013155-RA	-3.02057	0.000698555	-0.765989	0.0362128
BGIBMGA000341-RA	2.69726	0.000698555	-0.830665	0.000698555
BGIBMGA002524-RA	-0.511879	0.010255	-1.65839	0.000698555
BGIBMGA013612-RA	0.92134	0.000698555	0.499479	0.0323718
BGIBMGA004046-RA	2.59642	0.000698555	-0.623385	0.00841479
BGIBMGA002715-RA	5.46901	0.000698555	7.83757	0.000698555
BGIBMGA011016-RA	1.64234	0.000698555	0.747801	0.000698555
BGIBMGA009230-RA	0.821028	0.000698555	0.941259	0.000698555
BGIBMGA009688-RA	6.46628	0.000698555	6.25052	0.000698555
BGIBMGA013199-RA	1.36805	0.000698555	1.02551	0.00130123
BGIBMGA002287-RA	-1.07184	0.0243959	-1.56745	0.0018579
BGIBMGA001202-RA	1.15928	0.000698555	-0.831388	0.000698555
BGIBMGA001273-RA	1.96605	0.000698555	1.49907	0.000698555
BGIBMGA011521-RA	-0.672037	0.00130123	-0.622671	0.000698555
BGIBMGA005150-RA	-0.79083	0.00130123	-0.962285	0.0018579
BGIBMGA007158-RA	1.12188	0.000698555	1.31418	0.000698555
BGIBMGA003333-RA	3.32931	0.000698555	0.864058	0.0405959
BGIBMGA005225-RA	inf	0.00917338	inf	0.00683259
BGIBMGA000331-RA	1.39335	0.000698555	-0.554463	0.0241004
BGIBMGA004940-RA	-0.719073	0.000698555	-0.650792	0.00237655
BGIBMGA009467-RA	3.74341	0.000698555	3.42298	0.000698555
BGIBMGA001275-RA	0.448235	0.0429459	1.14642	0.000698555
BGIBMGA014065-RA	-0.61027	0.000698555	-0.843442	0.000698555
BGIBMGA009058-RA	-2.04698	0.00288631	-1.95398	0.0302948
BGIBMGA001248-RA	-1.13937	0.00130123	-1.47096	0.00601503
BGIBMGA000613-RA	0.593762	0.010255	-0.674675	0.00288631
BGIBMGA014290-RA	-0.689912	0.000698555	-1.02201	0.000698555
BGIBMGA002176-RA	-0.737462	0.000698555	-0.67853	0.00237655
BGIBMGA004612-RA	1.6174	0.000698555	-0.855466	0.000698555
BGIBMGA004955-RA	-0.755093	0.000698555	-0.851427	0.000698555
BGIBMGA000223-RA	1.58042	0.000698555	1.40278	0.000698555
BGIBMGA013879-RA	1.02266	0.038374	1.40769	0.000698555
BGIBMGA005592-RA	-0.53568	0.00722278	-0.620994	0.000698555
BGIBMGA001201-RA	0.577936	0.00802876	-0.971171	0.000698555
BGIBMGA000074-RA	-0.758502	0.000698555	-1.11155	0.000698555
BGIBMGA011363-RA	1.98456	0.000698555	-0.933583	0.000698555
BGIBMGA009666-RA	-0.760954	0.0215516	-0.954132	0.0238099
BGIBMGA003505-RA	-1.02935	0.000698555	0.845379	0.000698555
BGIBMGA009494-RA	0.602533	0.0257469	1.81011	0.000698555
BGIBMGA013343-RA	-0.897421	0.000698555	-0.599385	0.00473402
BGIBMGA011428-RA	0.833854	0.0144255	-0.658132	0.00722278
BGIBMGA011054-RA	-1.1177	0.0179794	-1.64966	0.0359389
BGIBMGA002548-RA	2.75764	0.000698555	-1.01096	0.000698555
BGIBMGA001124-RA	-0.694544	0.000698555	0.435526	0.04176
BGIBMGA008304-RA	-0.465578	0.0279053	-0.465935	0.0313642
BGIBMGA013398-RA	-0.629072	0.00337603	-1.13187	0.000698555
BGIBMGA000716-RA	-3.19229	0.000698555	0.530211	0.0206793
BGIBMGA007042-RA	2.7254	0.000698555	2.03879	0.000698555
BGIBMGA008320-RA	2.57341	0.000698555	3.53051	0.000698555
BGIBMGA009850-RA	1.30962	0.000698555	-0.57072	0.0134108
BGIBMGA006056-RA	-0.75113	0.0215516	-0.820183	0.0305432
BGIBMGA010763-RA	0.78248	0.000698555	1.97812	0.000698555
BGIBMGA006916-RA	0.581611	0.00383949	0.482442	0.0393293
BGIBMGA008564-RA	0.801437	0.000698555	1.34928	0.000698555
BGIBMGA011221-RA	-1.19443	0.000698555	-0.955683	0.00429699
BGIBMGA006408-RA	0.91308	0.0431675	0.949688	0.0191889
BGIBMGA012379-RA	-0.971312	0.000698555	-1.47074	0.000698555
BGIBMGA013572-RA	6.64692	0.047728	2.23957	0.00130123
BGIBMGA005094-RA	1.63066	0.000698555	1.00605	0.000698555
BGIBMGA003945-RA	0.451806	0.0334422	0.838397	0.000698555
BGIBMGA004832-RA	-0.80042	0.000698555	0.441579	0.0472618
BGIBMGA006518-RA	0.880464	0.000698555	1.60509	0.000698555
BGIBMGA007920-RA	2.21532	0.0265802	3.19707	0.02241
BGIBMGA000417-RA	-1.7136	0.010255	-1.5865	0.0203923
BGIBMGA002922-RA	1.8727	0.000698555	-0.925748	0.000698555
BGIBMGA000563-RA	2.52965	0.000698555	0.456681	0.0424738
BGIBMGA012511-RA	-1.02867	0.000698555	-0.660181	0.00337603
BGIBMGA004585-RA	-2.11202	0.000698555	1.02949	0.0127234
BGIBMGA012254-RA	-1.16953	0.000698555	-0.89782	0.000698555
BGIBMGA009127-RA	1.6743	0.00237655	-2.05528	0.000698555
BGIBMGA004000-RA	1.12976	0.000698555	1.6286	0.000698555
BGIBMGA000388-RA	1.81483	0.000698555	1.97858	0.000698555
BGIBMGA011702-RA	1.1787	0.000698555	-0.679225	0.0018579
BGIBMGA000509-RA	-0.827854	0.000698555	-0.709706	0.000698555
BGIBMGA008579-RA	-0.575893	0.023537	0.667752	0.0150789
BGIBMGA012753-RA	-0.601176	0.00337603	-0.843187	0.000698555
BGIBMGA002630-RA	2.56664	0.000698555	-0.736081	0.00762646
BGIBMGA001162-RA	2.929	0.000698555	0.502397	0.0260116
BGIBMGA009128-RA	-0.617689	0.010255	-0.586673	0.0140925
BGIBMGA010454-RA	0.558753	0.0130803	1.67105	0.000698555
BGIBMGA002318-RA	-0.647406	0.00601503	0.779609	0.000698555
BGIBMGA003719-RA	2.06438	0.0167245	2.2815	0.00237655
BGIBMGA003086-RA	-0.781593	0.000698555	-0.464697	0.041322
BGIBMGA010642-RA	-0.948996	0.0281373	-0.981112	0.0284116
BGIBMGA002845-RA	-0.552569	0.0313642	-0.834876	0.00601503
BGIBMGA013816-RA	-2.51647	0.00130123	4.25332	0.0424738
BGIBMGA000681-RA	1.85849	0.000698555	-0.539235	0.0116785
BGIBMGA000209-RA	-1.37823	0.000698555	-1.55835	0.000698555
BGIBMGA002432-RA	-1.61019	0.000698555	-0.509558	0.047728
BGIBMGA009883-RA	-0.499411	0.0302948	-0.475838	0.0372058
BGIBMGA013532-RA	1.4338	0.000698555	1.01331	0.000698555
BGIBMGA007931-RA	1.87627	0.000698555	-0.734344	0.0427037
BGIBMGA013741-RA	0.99126	0.00288631	2.10654	0.000698555
BGIBMGA000612-RA	0.88451	0.000698555	-0.829693	0.000698555
BGIBMGA008457-RA	-0.625346	0.00237655	-0.736648	0.000698555
BGIBMGA001763-RA	1.4036	0.000698555	0.871844	0.000698555
BGIBMGA005447-RA	0.97772	0.000698555	-0.567778	0.0185797
BGIBMGA012363-RA	-0.710676	0.0120388	-1.47238	0.000698555
BGIBMGA007601-RA	0.919846	0.000698555	-0.428397	0.0456913
BGIBMGA006315-RA	1.70973	0.000698555	1.18934	0.000698555
BGIBMGA013041-RA	3.79802	0.0206793	6.5881	0.0431675
BGIBMGA011277-RA	-1.76015	0.000698555	-1.61084	0.000698555
BGIBMGA010070-RA	-2.80413	0.000698555	1.51344	0.00517823
BGIBMGA007325-RA	-0.487082	0.0300424	-0.854004	0.000698555
BGIBMGA004681-RA	-1.09065	0.00130123	-1.93583	0.000698555
BGIBMGA007120-RA	-0.467906	0.038374	-0.638098	0.00337603
BGIBMGA013009-RA	2.85718	0.00722278	4.25708	0.00762646
BGIBMGA001875-RA	-0.775721	0.00237655	-0.799341	0.00990162
BGIBMGA014057-RA	1.76152	0.000698555	2.23982	0.000698555
BGIBMGA000408-RA	0.721192	0.000698555	-0.552097	0.00601503
BGIBMGA007809-RA	1.33878	0.000698555	1.3532	0.000698555
BGIBMGA002840-RA	-0.540483	0.00337603	-0.814951	0.000698555
BGIBMGA011982-RA	1.19664	0.000698555	-0.740333	0.000698555
BGIBMGA008557-RA	2.03977	0.000698555	2.29209	0.000698555
BGIBMGA012133-RA	1.62706	0.000698555	0.707149	0.000698555
BGIBMGA008222-RA	0.982023	0.000698555	1.36949	0.000698555
BGIBMGA001726-RA	-0.622698	0.00517823	-0.552898	0.0286647
BGIBMGA000445-RA	0.847467	0.0157611	1.16878	0.00917338
BGIBMGA011408-RA	1.00906	0.00601503	0.709408	0.0176722
BGIBMGA002723-RA	1.13103	0.000698555	1.7003	0.000698555
BGIBMGA009901-RA	-0.521997	0.0492702	-0.811545	0.00130123
BGIBMGA004220-RA	0.702936	0.000698555	0.887891	0.000698555
BGIBMGA004051-RA	-1.21083	0.000698555	-1.10143	0.0448006
BGIBMGA012918-RA	-0.816422	0.00802876	-0.828427	0.00990162
BGIBMGA013916-RA	0.52295	0.0106173	0.481843	0.0232727
BGIBMGA006269-RA	0.811136	0.000698555	1.83779	0.000698555
BGIBMGA001386-RA	1.06862	0.000698555	1.58728	0.000698555
BGIBMGA003331-RA	-0.577384	0.0321137	-0.567774	0.0262931
BGIBMGA009741-RA	1.74039	0.00237655	1.80804	0.000698555
BGIBMGA013563-RA	-0.545381	0.0106173	-0.728052	0.000698555
BGIBMGA014448-RA	1.78228	0.00130123	2.5056	0.00130123
BGIBMGA008288-RA	-0.744253	0.00560451	-1.02931	0.010255
BGIBMGA012255-RA	-0.689893	0.000698555	-0.89627	0.000698555
BGIBMGA006169-RA	-0.600199	0.00337603	-0.450222	0.0379134
BGIBMGA008439-RA	5.53401	0.000698555	1.49477	0.000698555
BGIBMGA002912-RA	-0.782649	0.000698555	-1.69354	0.000698555
BGIBMGA006048-RA	-1.16209	0.0150789	0.826962	0.0176722
BGIBMGA010764-RA	1.04459	0.000698555	1.88545	0.000698555
BGIBMGA009276-RA	-0.617606	0.00130123	0.515874	0.0116785
BGIBMGA013898-RA	0.427157	0.0490509	0.522274	0.0137543
BGIBMGA012830-RA	-0.502569	0.0346912	-0.562901	0.0188765
BGIBMGA000338-RA	1.13028	0.00642926	-0.917058	0.0150789
BGIBMGA005339-RA	0.760568	0.0227058	0.772509	0.00601503
BGIBMGA003577-RA	-0.997697	0.0227058	-1.66227	0.0179794
BGIBMGA007947-RA	0.708243	0.00762646	0.648884	0.00517823
BGIBMGA005200-RA	1.076	0.000698555	0.998665	0.00130123
BGIBMGA013006-RA	1.92031	0.000698555	3.59824	0.000698555
BGIBMGA006311-RA	-0.740165	0.000698555	-0.636166	0.00130123
BGIBMGA013512-RA	-0.492511	0.0398563	-0.540251	0.0318679
BGIBMGA010699-RA	1.09142	0.000698555	-0.864504	0.000698555
BGIBMGA001373-RA	-0.725137	0.000698555	-0.734127	0.000698555
BGIBMGA011626-RA	-0.76062	0.000698555	1.65098	0.000698555
BGIBMGA013738-RA	3.34764	0.0130803	1.37294	0.0265802
