# Supplementary material for: Transcriptome analysis reveals potential function of long non-coding RNAs in 20-hydroxyecdysone regulated autophagy in Bombyx mori
Source: BMC Genomics. 2021 May 22;22:374. doi: 10.1186/s12864-021-07692-1 (PMC8140452; doi:10.1186/s12864-021-07692-1)
Supplement: Supplementary file 5 — Additional file 5. The significantly enriched GO terms detected in the two groups (cis). [file 12864_2021_7692_MOESM5_ESM.xlsx]

## Sheet: T_2h_vs_C_2h.GO_Enrichment
GO_accession	Gene_names	Description	Term_type	Over_represented_pValue	Corrected_pValue	CAD_item	CAD_list	Bg_item	Bg_list
GO:0005890	BGIBMGA006059,BGIBMGA006099,BGIBMGA006057,BGIBMGA006058,BGIBMGA006060	sodium:potassium-exchanging ATPase complex	cellular_component	6.5393e-08	0.00025255	5	182	8	9382
GO:0006813	BGIBMGA006059,BGIBMGA010448,BGIBMGA006058,BGIBMGA010517,BGIBMGA006060,BGIBMGA006048,BGIBMGA006099,BGIBMGA007259,BGIBMGA006057	potassium ion transport	biological_process	1.9085e-06	0.0036853	9	182	69	9382
GO:0005887	BGIBMGA006060,BGIBMGA006057,BGIBMGA006058,BGIBMGA006099,BGIBMGA006059	integral to plasma membrane	cellular_component	4.246e-06	0.0054661	5	182	16	9382
GO:0031226	BGIBMGA006099,BGIBMGA006059,BGIBMGA006060,BGIBMGA006057,BGIBMGA006058	intrinsic to plasma membrane	cellular_component	5.9888e-06	0.0057822	5	182	17	9382
