# Supplementary material for: Transcriptome analysis reveals potential function of long non-coding RNAs in 20-hydroxyecdysone regulated autophagy in Bombyx mori
Source: BMC Genomics. 2021 May 22;22:374. doi: 10.1186/s12864-021-07692-1 (PMC8140452; doi:10.1186/s12864-021-07692-1)
Supplement: Supplementary file 6 — Additional file 6. The top 20 enriched KEGG pathways in the two groups (cis). [file 12864_2021_7692_MOESM6_ESM.xlsx]

## Sheet: T_2h_vs_C_2h_Top20_All
pathway_term (T_2h_vs_C_2h_Top20_All)	rich_factor	qvalue	gene_number
Glyoxylate and dicarboxylate metabolism	0.181818	0.585696	6
Ribosome biogenesis in eukaryotes	0.134328	0.585696	9
Fanconi anemia pathway	0.151515	0.890396	5
Folate biosynthesis	0.1875	0.890396	3
ECM-receptor interaction	0.142857	0.890396	4
Hippo signaling pathway - fly	0.109091	0.890396	6
Non-homologous end-joining	0.25	0.890396	2
Biosynthesis of unsaturated fatty acids	0.125	0.890396	4
Tryptophan metabolism	0.12	0.890396	3
Fatty acid metabolism	0.0892857	0.890396	5
Fatty acid elongation	0.142857	0.890396	2
Phosphatidylinositol signaling system	0.0952381	0.890396	4
Aminoacyl-tRNA biosynthesis	0.0952381	0.890396	4
Purine metabolism	0.0724638	0.890396	10
Nitrogen metabolism	0.133333	0.890396	2
Phototransduction - fly	0.103448	0.890396	3
Pentose and glucuronate interconversions	0.0847458	0.890396	5
Ether lipid metabolism	0.1	0.890396	3
Arginine and proline metabolism	0.0888889	0.890396	4
Nicotinate and nicotinamide metabolism	0.117647	0.890396	2

## Sheet: T_2h_vs_C_2h_Top20_Down
pathway_term (T_2h_vs_C_2h_Top20_Down)	rich_factor	qvalue	gene_number
Glyoxylate and dicarboxylate metabolism	0.181818	0.182282	6
Fanconi anemia pathway	0.121212	0.808918	4
Ribosome biogenesis in eukaryotes	0.0895522	0.808918	6
Non-homologous end-joining	0.25	0.808918	2
Hippo signaling pathway - fly	0.0909091	0.808918	5
Tryptophan metabolism	0.12	0.808918	3
Arginine and proline metabolism	0.0888889	0.808918	4
Fatty acid elongation	0.142857	0.808918	2
Nitrogen metabolism	0.133333	0.808918	2
Biosynthesis of unsaturated fatty acids	0.09375	0.808918	3
Alanine, aspartate and glutamate metabolism	0.0882353	0.808918	3
Nicotinate and nicotinamide metabolism	0.117647	0.808918	2
Fatty acid metabolism	0.0714286	0.808918	4
Biosynthesis of amino acids	0.0641026	0.808918	5
Insect hormone biosynthesis	0.0909091	0.808918	2
Aminoacyl-tRNA biosynthesis	0.0714286	0.808918	3
Endocytosis	0.0581395	0.808918	5
Drug metabolism - cytochrome P450	0.0666667	0.808918	3
Metabolism of xenobiotics by cytochrome P450	0.0625	0.808918	3
Riboflavin metabolism	0.125	0.808918	1

## Sheet: T_2h_vs_C_2h_Top20_Up
pathway_term (T_2h_vs_C_2h_Top20_Up)	rich_factor	qvalue	gene_number
Folate biosynthesis	0.1875	0.127981	3
Pentose and glucuronate interconversions	0.0508475	0.430615	3
Other glycan degradation	0.0714286	0.430615	2
ECM-receptor interaction	0.0714286	0.430615	2
Phototransduction - fly	0.0689655	0.430615	2
Galactose metabolism	0.0666667	0.430615	2
Ether lipid metabolism	0.0666667	0.430615	2
Ribosome biogenesis in eukaryotes	0.0447761	0.430615	3
Wnt signaling pathway	0.0447761	0.430615	3
Glycerophospholipid metabolism	0.0441176	0.430615	3
Circadian rhythm - fly	0.142857	0.484282	1
Phosphatidylinositol signaling system	0.047619	0.550348	2
Purine metabolism	0.0289855	0.550348	4
Other types of O-glycan biosynthesis	0.0833333	0.550348	1
Glycerolipid metabolism	0.0408163	0.550348	2
Pantothenate and CoA biosynthesis	0.0769231	0.550348	1
Peroxisome	0.030303	0.550348	3
Pentose phosphate pathway	0.05	0.625694	1
Dorso-ventral axis formation	0.0454545	0.625694	1
Protein export	0.0454545	0.625694	1

## Sheet: T_6h_vs_C_6h_Top20_All
pathway_term (T_6h_vs_C_6h_Top20_All)	rich_factor	qvalue	gene_number
Inositol phosphate metabolism	0.128205	0.288123	5
Phosphatidylinositol signaling system	0.119048	0.288123	5
Nitrogen metabolism	0.2	0.288123	3
Arginine and proline metabolism	0.111111	0.288123	5
Alanine, aspartate and glutamate metabolism	0.117647	0.321061	4
Circadian rhythm - fly	0.285714	0.321061	2
Sulfur metabolism	0.25	0.33722	2
Sphingolipid metabolism	0.0909091	0.578994	3
Glyoxylate and dicarboxylate metabolism	0.0909091	0.578994	3
Fanconi anemia pathway	0.0909091	0.578994	3
Fructose and mannose metabolism	0.0909091	0.578994	3
Biosynthesis of amino acids	0.0641026	0.599498	5
Dorso-ventral axis formation	0.0909091	0.808578	2
Oxidative phosphorylation	0.0472973	0.808578	7
Spliceosome	0.0491803	0.808578	6
RNA transport	0.048	0.808578	6
Other glycan degradation	0.0714286	0.808578	2
Non-homologous end-joining	0.125	0.808578	1
Ether lipid metabolism	0.0666667	0.808578	2
Histidine metabolism	0.111111	0.808578	1

## Sheet: T_6h_vs_C_6h_Top20_Down
pathway_term (T_6h_vs_C_6h_Top20_Down)	rich_factor	qvalue	gene_number
Circadian rhythm - fly	0.285714	0.168588	2
Inositol phosphate metabolism	0.0769231	0.177008	3
Phosphatidylinositol signaling system	0.0714286	0.177008	3
Ubiquitin mediated proteolysis	0.047619	0.177008	4
Biosynthesis of unsaturated fatty acids	0.0625	0.327278	2
Sphingolipid metabolism	0.0606061	0.327278	2
Fanconi anemia pathway	0.0606061	0.327278	2
Sulfur metabolism	0.125	0.448276	1
Histidine metabolism	0.111111	0.448276	1
Fatty acid metabolism	0.0357143	0.530624	2
Fatty acid elongation	0.0714286	0.530624	1
Spliceosome	0.0245902	0.530624	3
beta-Alanine metabolism	0.0526316	0.530624	1
Notch signaling pathway	0.05	0.530624	1
Pentose phosphate pathway	0.05	0.530624	1
Terpenoid backbone biosynthesis	0.0434783	0.559048	1
ECM-receptor interaction	0.0357143	0.613743	1
Lysine degradation	0.03125	0.613743	1
Fructose and mannose metabolism	0.030303	0.613743	1
Alanine, aspartate and glutamate metabolism	0.0294118	0.613743	1

## Sheet: T_6h_vs_C_6h_Top20_Up
pathway_term (T_6h_vs_C_6h_Top20_Up)	rich_factor	qvalue	gene_number
Nitrogen metabolism	0.2	0.222345	3
Arginine and proline metabolism	0.0888889	0.341032	4
Glyoxylate and dicarboxylate metabolism	0.0909091	0.40804	3
Alanine, aspartate and glutamate metabolism	0.0882353	0.40804	3
Biosynthesis of amino acids	0.0512821	0.539867	4
Oxidative phosphorylation	0.0405405	0.539867	6
Dorso-ventral axis formation	0.0909091	0.539867	2
Other glycan degradation	0.0714286	0.603491	2
Ether lipid metabolism	0.0666667	0.603491	2
Fructose and mannose metabolism	0.0606061	0.603491	2
Sulfur metabolism	0.125	0.603491	1
Non-homologous end-joining	0.125	0.603491	1
Inositol phosphate metabolism	0.0512821	0.603491	2
Phosphatidylinositol signaling system	0.047619	0.603491	2
Glutathione metabolism	0.0465116	0.603491	2
Other types of O-glycan biosynthesis	0.0833333	0.603491	1
Drug metabolism - cytochrome P450	0.0444444	0.603491	2
RNA transport	0.032	0.603491	4
Pantothenate and CoA biosynthesis	0.0769231	0.603491	1
Metabolism of xenobiotics by cytochrome P450	0.0416667	0.603491	2
