# Supplementary material for: Transcriptome analysis reveals potential function of long non-coding RNAs in 20-hydroxyecdysone regulated autophagy in Bombyx mori
Source: BMC Genomics. 2021 May 22;22:374. doi: 10.1186/s12864-021-07692-1 (PMC8140452; doi:10.1186/s12864-021-07692-1)
Supplement: Supplementary file 7 — Additional file 7. The significantly enriched GO terms detected in the two groups (trans). [file 12864_2021_7692_MOESM7_ESM.xlsx]

## Sheet: T_2h_vs_C_2h.GO_Enrichment
GO_accession	Gene_names	Description	Term_type	Over_represented_pValue	Corrected_pValue	CAD_item	CAD_list	Bg_item	Bg_list
GO:0044710	BGIBMGA009122,BGIBMGA013192,BGIBMGA007307,BGIBMGA013249,BGIBMGA005827,BGIBMGA007168,BGIBMGA005506,BGIBMGA014133,BGIBMGA009425,BGIBMGA006179,BGIBMGA013886,BGIBMGA007204,BGIBMGA000005,BGIBMGA003691,BGIBMGA000732,BGIBMGA010104,BGIBMGA006599,BGIBMGA014575,BGIBMGA000238,BGIBMGA000239,BGIBMGA014491,BGIBMGA010449,BGIBMGA005784,BGIBMGA003889,BGIBMGA010231,BGIBMGA012938,BGIBMGA004157,BGIBMGA006818,BGIBMGA…	single-organism metabolic process	biological_process	9.8371e-07	0.0037991	223	3162	1645	9382
GO:0006753	BGIBMGA009530,BGIBMGA009300,BGIBMGA003441,BGIBMGA005513,BGIBMGA010472,BGIBMGA004542,BGIBMGA014049,BGIBMGA004603,BGIBMGA001147,BGIBMGA003816,BGIBMGA008110,BGIBMGA000807,BGIBMGA006569,BGIBMGA010471,BGIBMGA001852,BGIBMGA003901,BGIBMGA004681,BGIBMGA003518,BGIBMGA000895,BGIBMGA003442,BGIBMGA008670,BGIBMGA013919,BGIBMGA006363,BGIBMGA009425,BGIBMGA010291,BGIBMGA012448,BGIBMGA001101,BGIBMGA007307,BGIBMGA…	nucleoside phosphate metabolic process	biological_process	3.3662e-06	0.0065001	50	3162	252	9382
GO:0022857	BGIBMGA012587,BGIBMGA013919,BGIBMGA001498,BGIBMGA008150,BGIBMGA004427,BGIBMGA001592,BGIBMGA007283,BGIBMGA014186,BGIBMGA012422,BGIBMGA012287,BGIBMGA010367,BGIBMGA009195,BGIBMGA014173,BGIBMGA000895,BGIBMGA011439,BGIBMGA010741,BGIBMGA013708,BGIBMGA006569,BGIBMGA005048,BGIBMGA013435,BGIBMGA003816,BGIBMGA010742,BGIBMGA006561,BGIBMGA001147,BGIBMGA000103,BGIBMGA014231,BGIBMGA013711,BGIBMGA003221,BGIBMGA…	transmembrane transporter activity	molecular_function	7.2863e-06	0.006635	118	3162	775	9382
GO:0009150	BGIBMGA002103,BGIBMGA013564,BGIBMGA010473,BGIBMGA010449,BGIBMGA009299,BGIBMGA001255,BGIBMGA003889,BGIBMGA001101,BGIBMGA007307,BGIBMGA000224,BGIBMGA009425,BGIBMGA004942,BGIBMGA013886,BGIBMGA007628,BGIBMGA012040,BGIBMGA003518,BGIBMGA000895,BGIBMGA003442,BGIBMGA010471,BGIBMGA001852,BGIBMGA003901,BGIBMGA004681,BGIBMGA006363,BGIBMGA013919,BGIBMGA008670,BGIBMGA005513,BGIBMGA004542,BGIBMGA010472,BGIBMGA…	purine ribonucleotide metabolic process	biological_process	8.3824e-06	0.006635	35	3162	158	9382
GO:0006163	BGIBMGA001852,BGIBMGA010471,BGIBMGA004681,BGIBMGA003901,BGIBMGA003518,BGIBMGA000895,BGIBMGA003442,BGIBMGA008670,BGIBMGA006363,BGIBMGA013919,BGIBMGA009300,BGIBMGA003441,BGIBMGA005513,BGIBMGA004542,BGIBMGA010472,BGIBMGA003816,BGIBMGA004603,BGIBMGA001147,BGIBMGA008110,BGIBMGA006569,BGIBMGA002103,BGIBMGA010473,BGIBMGA013564,BGIBMGA001255,BGIBMGA009299,BGIBMGA003889,BGIBMGA010449,BGIBMGA009425,BGIBMGA…	purine nucleotide metabolic process	biological_process	8.5901e-06	0.006635	36	3162	164	9382
GO:0009144	BGIBMGA004542,BGIBMGA010472,BGIBMGA007307,BGIBMGA000224,BGIBMGA001101,BGIBMGA005513,BGIBMGA003441,BGIBMGA009425,BGIBMGA013886,BGIBMGA004942,BGIBMGA006569,BGIBMGA008110,BGIBMGA001147,BGIBMGA004603,BGIBMGA003816,BGIBMGA003442,BGIBMGA000895,BGIBMGA003518,BGIBMGA004681,BGIBMGA013564,BGIBMGA003901,BGIBMGA010473,BGIBMGA010471,BGIBMGA002103,BGIBMGA001852,BGIBMGA010449,BGIBMGA013919,BGIBMGA006363,BGIBMGA…	purine nucleoside triphosphate metabolic process	biological_process	1.6637e-05	0.0075905	30	3162	131	9382
GO:0009199	BGIBMGA008670,BGIBMGA003889,BGIBMGA010449,BGIBMGA006363,BGIBMGA013919,BGIBMGA010471,BGIBMGA002103,BGIBMGA001852,BGIBMGA003901,BGIBMGA013564,BGIBMGA004681,BGIBMGA010473,BGIBMGA003518,BGIBMGA000895,BGIBMGA003442,BGIBMGA004603,BGIBMGA001147,BGIBMGA003816,BGIBMGA008110,BGIBMGA004942,BGIBMGA006569,BGIBMGA013886,BGIBMGA009425,BGIBMGA003441,BGIBMGA001101,BGIBMGA005513,BGIBMGA010472,BGIBMGA004542,BGIBMGA…	ribonucleoside triphosphate metabolic process	biological_process	1.6637e-05	0.0075905	30	3162	131	9382
GO:0009205	BGIBMGA013886,BGIBMGA006569,BGIBMGA004942,BGIBMGA008110,BGIBMGA003816,BGIBMGA004603,BGIBMGA001147,BGIBMGA000224,BGIBMGA010472,BGIBMGA007307,BGIBMGA004542,BGIBMGA005513,BGIBMGA001101,BGIBMGA003441,BGIBMGA009425,BGIBMGA013919,BGIBMGA006363,BGIBMGA010449,BGIBMGA003889,BGIBMGA008670,BGIBMGA000895,BGIBMGA003442,BGIBMGA003518,BGIBMGA010473,BGIBMGA013564,BGIBMGA003901,BGIBMGA004681,BGIBMGA001852,BGIBMGA…	purine ribonucleoside triphosphate metabolic process	biological_process	1.6637e-05	0.0075905	30	3162	131	9382
GO:0009259	BGIBMGA003901,BGIBMGA004681,BGIBMGA001852,BGIBMGA010471,BGIBMGA003442,BGIBMGA000895,BGIBMGA003518,BGIBMGA008670,BGIBMGA013919,BGIBMGA006363,BGIBMGA003441,BGIBMGA009300,BGIBMGA010472,BGIBMGA004542,BGIBMGA005513,BGIBMGA008110,BGIBMGA003816,BGIBMGA001147,BGIBMGA004603,BGIBMGA006569,BGIBMGA010473,BGIBMGA013564,BGIBMGA002103,BGIBMGA003889,BGIBMGA009299,BGIBMGA001255,BGIBMGA010449,BGIBMGA009425,BGIBMGA…	ribonucleotide metabolic process	biological_process	2.1155e-05	0.0075905	35	3162	165	9382
GO:0019693	BGIBMGA002103,BGIBMGA013564,BGIBMGA010473,BGIBMGA010449,BGIBMGA009299,BGIBMGA001255,BGIBMGA003889,BGIBMGA001101,BGIBMGA007307,BGIBMGA000224,BGIBMGA009425,BGIBMGA004942,BGIBMGA013886,BGIBMGA007628,BGIBMGA012040,BGIBMGA003518,BGIBMGA000895,BGIBMGA003442,BGIBMGA010471,BGIBMGA001852,BGIBMGA003901,BGIBMGA004681,BGIBMGA013919,BGIBMGA006363,BGIBMGA008670,BGIBMGA005513,BGIBMGA010472,BGIBMGA004542,BGIBMGA…	ribose phosphate metabolic process	biological_process	2.1155e-05	0.0075905	35	3162	165	9382
GO:0009141	BGIBMGA013919,BGIBMGA006363,BGIBMGA010449,BGIBMGA003889,BGIBMGA008670,BGIBMGA000895,BGIBMGA003442,BGIBMGA003518,BGIBMGA010473,BGIBMGA013564,BGIBMGA003901,BGIBMGA004681,BGIBMGA001852,BGIBMGA002103,BGIBMGA010471,BGIBMGA013886,BGIBMGA006569,BGIBMGA004942,BGIBMGA008110,BGIBMGA003816,BGIBMGA004603,BGIBMGA001147,BGIBMGA000224,BGIBMGA004542,BGIBMGA010472,BGIBMGA007307,BGIBMGA005513,BGIBMGA001101,BGIBMGA…	nucleoside triphosphate metabolic process	biological_process	2.162e-05	0.0075905	30	3162	133	9382
GO:0009152	BGIBMGA013919,BGIBMGA001255,BGIBMGA009299,BGIBMGA008670,BGIBMGA003889,BGIBMGA003518,BGIBMGA000895,BGIBMGA001852,BGIBMGA010473,BGIBMGA004942,BGIBMGA006569,BGIBMGA013886,BGIBMGA001147,BGIBMGA007628,BGIBMGA003816,BGIBMGA008110,BGIBMGA012040,BGIBMGA005513,BGIBMGA007307,BGIBMGA010472,BGIBMGA009425,BGIBMGA009300	purine ribonucleotide biosynthetic process	biological_process	2.8504e-05	0.0086075	22	3162	87	9382
GO:0009117	BGIBMGA000224,BGIBMGA007307,BGIBMGA001101,BGIBMGA012448,BGIBMGA010291,BGIBMGA009425,BGIBMGA013886,BGIBMGA000997,BGIBMGA004942,BGIBMGA012040,BGIBMGA007628,BGIBMGA003039,BGIBMGA012947,BGIBMGA014198,BGIBMGA012871,BGIBMGA010473,BGIBMGA013564,BGIBMGA002103,BGIBMGA001254,BGIBMGA010449,BGIBMGA003889,BGIBMGA003315,BGIBMGA009299,BGIBMGA001255,BGIBMGA010472,BGIBMGA004542,BGIBMGA005513,BGIBMGA003441,BGIBMGA…	nucleotide metabolic process	biological_process	3.0039e-05	0.0086075	46	3162	242	9382
GO:0055086	BGIBMGA002415,BGIBMGA007307,BGIBMGA012894,BGIBMGA000224,BGIBMGA000692,BGIBMGA001101,BGIBMGA009154,BGIBMGA012448,BGIBMGA009425,BGIBMGA010291,BGIBMGA014133,BGIBMGA000997,BGIBMGA013886,BGIBMGA004942,BGIBMGA001278,BGIBMGA012040,BGIBMGA012947,BGIBMGA003039,BGIBMGA007628,BGIBMGA012871,BGIBMGA014198,BGIBMGA013564,BGIBMGA010473,BGIBMGA002103,BGIBMGA001254,BGIBMGA010449,BGIBMGA012938,BGIBMGA003315,BGIBMGA…	nucleobase-containing small molecule metabolic process	biological_process	3.5891e-05	0.0086075	55	3162	305	9382
GO:0009142	BGIBMGA000895,BGIBMGA003518,BGIBMGA010473,BGIBMGA001852,BGIBMGA013919,BGIBMGA003889,BGIBMGA008670,BGIBMGA007307,BGIBMGA010472,BGIBMGA005513,BGIBMGA009425,BGIBMGA013886,BGIBMGA006569,BGIBMGA004942,BGIBMGA008110,BGIBMGA003816,BGIBMGA001147	nucleoside triphosphate biosynthetic process	biological_process	4.2081e-05	0.0086075	17	3162	61	9382
GO:0009145	BGIBMGA003518,BGIBMGA000895,BGIBMGA001852,BGIBMGA010473,BGIBMGA013919,BGIBMGA008670,BGIBMGA003889,BGIBMGA005513,BGIBMGA007307,BGIBMGA010472,BGIBMGA009425,BGIBMGA004942,BGIBMGA006569,BGIBMGA013886,BGIBMGA001147,BGIBMGA003816,BGIBMGA008110	purine nucleoside triphosphate biosynthetic process	biological_process	4.2081e-05	0.0086075	17	3162	61	9382
GO:0009201	BGIBMGA000895,BGIBMGA003518,BGIBMGA010473,BGIBMGA001852,BGIBMGA013919,BGIBMGA003889,BGIBMGA008670,BGIBMGA010472,BGIBMGA007307,BGIBMGA005513,BGIBMGA009425,BGIBMGA013886,BGIBMGA006569,BGIBMGA004942,BGIBMGA008110,BGIBMGA003816,BGIBMGA001147	ribonucleoside triphosphate biosynthetic process	biological_process	4.2081e-05	0.0086075	17	3162	61	9382
GO:0009206	BGIBMGA010473,BGIBMGA001852,BGIBMGA000895,BGIBMGA003518,BGIBMGA003889,BGIBMGA008670,BGIBMGA013919,BGIBMGA009425,BGIBMGA010472,BGIBMGA007307,BGIBMGA005513,BGIBMGA008110,BGIBMGA003816,BGIBMGA001147,BGIBMGA013886,BGIBMGA006569,BGIBMGA004942	purine ribonucleoside triphosphate biosynthetic process	biological_process	4.2081e-05	0.0086075	17	3162	61	9382
GO:0042451	BGIBMGA007307,BGIBMGA010472,BGIBMGA005513,BGIBMGA009425,BGIBMGA013886,BGIBMGA006569,BGIBMGA004942,BGIBMGA008110,BGIBMGA007628,BGIBMGA003039,BGIBMGA003816,BGIBMGA001147,BGIBMGA000895,BGIBMGA003518,BGIBMGA010473,BGIBMGA001852,BGIBMGA013919,BGIBMGA003889,BGIBMGA008670	purine nucleoside biosynthetic process	biological_process	4.4575e-05	0.0086075	19	3162	72	9382
GO:0046129	BGIBMGA009425,BGIBMGA005513,BGIBMGA007307,BGIBMGA010472,BGIBMGA003816,BGIBMGA007628,BGIBMGA003039,BGIBMGA001147,BGIBMGA008110,BGIBMGA006569,BGIBMGA004942,BGIBMGA013886,BGIBMGA001852,BGIBMGA010473,BGIBMGA003518,BGIBMGA000895,BGIBMGA003889,BGIBMGA008670,BGIBMGA013919	purine ribonucleoside biosynthetic process	biological_process	4.4575e-05	0.0086075	19	3162	72	9382
GO:0015985	BGIBMGA005513,BGIBMGA000895,BGIBMGA007307,BGIBMGA010472,BGIBMGA001852,BGIBMGA009425,BGIBMGA006569,BGIBMGA013919,BGIBMGA004942,BGIBMGA013886,BGIBMGA003816,BGIBMGA001147,BGIBMGA003889,BGIBMGA008110,BGIBMGA008670	energy coupled proton transport, down electrochemical gradient	biological_process	5.1607e-05	0.0090594	15	3162	50	9382
GO:0015986	BGIBMGA005513,BGIBMGA000895,BGIBMGA007307,BGIBMGA010472,BGIBMGA001852,BGIBMGA009425,BGIBMGA006569,BGIBMGA013919,BGIBMGA004942,BGIBMGA013886,BGIBMGA003816,BGIBMGA001147,BGIBMGA008110,BGIBMGA003889,BGIBMGA008670	ATP synthesis coupled proton transport	biological_process	5.1607e-05	0.0090594	15	3162	50	9382
GO:0006164	BGIBMGA000895,BGIBMGA003518,BGIBMGA010473,BGIBMGA001852,BGIBMGA013919,BGIBMGA003889,BGIBMGA008670,BGIBMGA001255,BGIBMGA009299,BGIBMGA010472,BGIBMGA007307,BGIBMGA005513,BGIBMGA009300,BGIBMGA009425,BGIBMGA013886,BGIBMGA006569,BGIBMGA004942,BGIBMGA008110,BGIBMGA012040,BGIBMGA003816,BGIBMGA007628,BGIBMGA001147	purine nucleotide biosynthetic process	biological_process	5.4089e-05	0.0090823	22	3162	90	9382
GO:0019637	BGIBMGA013886,BGIBMGA000997,BGIBMGA004942,BGIBMGA001278,BGIBMGA005263,BGIBMGA012040,BGIBMGA012947,BGIBMGA003039,BGIBMGA007628,BGIBMGA007307,BGIBMGA012894,BGIBMGA000224,BGIBMGA001101,BGIBMGA012448,BGIBMGA009425,BGIBMGA010291,BGIBMGA001254,BGIBMGA005784,BGIBMGA010449,BGIBMGA012938,BGIBMGA003889,BGIBMGA003315,BGIBMGA001255,BGIBMGA009299,BGIBMGA012871,BGIBMGA014198,BGIBMGA013564,BGIBMGA010473,BGIBMGA…	organophosphate metabolic process	biological_process	6.8958e-05	0.011097	57	3162	332	9382
GO:0072522	BGIBMGA013886,BGIBMGA006569,BGIBMGA004942,BGIBMGA008110,BGIBMGA012040,BGIBMGA003039,BGIBMGA007628,BGIBMGA003816,BGIBMGA001147,BGIBMGA007307,BGIBMGA010472,BGIBMGA005513,BGIBMGA009300,BGIBMGA009425,BGIBMGA013919,BGIBMGA003889,BGIBMGA008670,BGIBMGA009299,BGIBMGA001255,BGIBMGA000895,BGIBMGA003518,BGIBMGA010473,BGIBMGA001852	purine-containing compound biosynthetic process	biological_process	7.8461e-05	0.011239	23	3162	97	9382
GO:0072521	BGIBMGA003442,BGIBMGA000895,BGIBMGA003518,BGIBMGA003901,BGIBMGA004681,BGIBMGA010471,BGIBMGA001852,BGIBMGA013919,BGIBMGA006363,BGIBMGA008670,BGIBMGA010472,BGIBMGA004542,BGIBMGA005513,BGIBMGA003441,BGIBMGA009300,BGIBMGA006569,BGIBMGA008056,BGIBMGA008110,BGIBMGA001147,BGIBMGA004603,BGIBMGA003816,BGIBMGA013564,BGIBMGA010473,BGIBMGA002103,BGIBMGA010449,BGIBMGA003889,BGIBMGA001255,BGIBMGA009299,BGIBMGA…	purine-containing compound metabolic process	biological_process	8.4104e-05	0.011239	39	3162	198	9382
GO:0009163	BGIBMGA009425,BGIBMGA014133,BGIBMGA005513,BGIBMGA007307,BGIBMGA010472,BGIBMGA007628,BGIBMGA003816,BGIBMGA003039,BGIBMGA001147,BGIBMGA008110,BGIBMGA006569,BGIBMGA004942,BGIBMGA013886,BGIBMGA001852,BGIBMGA010473,BGIBMGA003518,BGIBMGA000895,BGIBMGA003889,BGIBMGA008670,BGIBMGA013919	nucleoside biosynthetic process	biological_process	8.4394e-05	0.011239	20	3162	81	9382
GO:0042455	BGIBMGA010472,BGIBMGA007307,BGIBMGA005513,BGIBMGA014133,BGIBMGA009425,BGIBMGA013886,BGIBMGA006569,BGIBMGA004942,BGIBMGA008110,BGIBMGA003039,BGIBMGA007628,BGIBMGA003816,BGIBMGA001147,BGIBMGA000895,BGIBMGA003518,BGIBMGA010473,BGIBMGA001852,BGIBMGA013919,BGIBMGA003889,BGIBMGA008670	ribonucleoside biosynthetic process	biological_process	8.4394e-05	0.011239	20	3162	81	9382
GO:1901659	BGIBMGA013886,BGIBMGA004942,BGIBMGA006569,BGIBMGA008110,BGIBMGA001147,BGIBMGA007628,BGIBMGA003039,BGIBMGA003816,BGIBMGA007307,BGIBMGA010472,BGIBMGA005513,BGIBMGA014133,BGIBMGA009425,BGIBMGA013919,BGIBMGA008670,BGIBMGA003889,BGIBMGA000895,BGIBMGA003518,BGIBMGA010473,BGIBMGA001852	glycosyl compound biosynthetic process	biological_process	8.4394e-05	0.011239	20	3162	81	9382
GO:0005215	BGIBMGA009055,BGIBMGA007154,BGIBMGA004942,BGIBMGA009273,BGIBMGA013936,BGIBMGA009525,BGIBMGA004511,BGIBMGA013741,BGIBMGA001616,BGIBMGA011849,BGIBMGA012448,BGIBMGA010950,BGIBMGA001988,BGIBMGA006529,BGIBMGA002795,BGIBMGA013639,BGIBMGA007811,BGIBMGA004938,BGIBMGA002794,BGIBMGA003935,BGIBMGA002722,BGIBMGA001557,BGIBMGA009452,BGIBMGA004510,BGIBMGA010881,BGIBMGA008110,BGIBMGA002432,BGIBMGA004770,BGIBMGA…	transporter activity	molecular_function	9.0203e-05	0.011595	123	3162	859	9382
GO:0009260	BGIBMGA008110,BGIBMGA012040,BGIBMGA001147,BGIBMGA007628,BGIBMGA003816,BGIBMGA013886,BGIBMGA004942,BGIBMGA006569,BGIBMGA009425,BGIBMGA009300,BGIBMGA010472,BGIBMGA007307,BGIBMGA005513,BGIBMGA008670,BGIBMGA003889,BGIBMGA001255,BGIBMGA009299,BGIBMGA013919,BGIBMGA010473,BGIBMGA001852,BGIBMGA000895,BGIBMGA003518	ribonucleotide biosynthetic process	biological_process	9.6076e-05	0.011595	22	3162	94	9382
GO:0046390	BGIBMGA010473,BGIBMGA001852,BGIBMGA000895,BGIBMGA003518,BGIBMGA008670,BGIBMGA003889,BGIBMGA001255,BGIBMGA009299,BGIBMGA013919,BGIBMGA009425,BGIBMGA009300,BGIBMGA010472,BGIBMGA007307,BGIBMGA005513,BGIBMGA008110,BGIBMGA012040,BGIBMGA001147,BGIBMGA007628,BGIBMGA003816,BGIBMGA013886,BGIBMGA004942,BGIBMGA006569	ribose phosphate biosynthetic process	biological_process	9.6076e-05	0.011595	22	3162	94	9382
GO:0006754	BGIBMGA008110,BGIBMGA003889,BGIBMGA008670,BGIBMGA003816,BGIBMGA001147,BGIBMGA013886,BGIBMGA013919,BGIBMGA006569,BGIBMGA004942,BGIBMGA001852,BGIBMGA009425,BGIBMGA000895,BGIBMGA010472,BGIBMGA007307,BGIBMGA005513	ATP biosynthetic process	biological_process	0.00012993	0.015206	15	3162	54	9382
GO:0015630	BGIBMGA006290,BGIBMGA001859,BGIBMGA000693,BGIBMGA003690,BGIBMGA008031,BGIBMGA001869,BGIBMGA013935,BGIBMGA014367,BGIBMGA007533,BGIBMGA008150,BGIBMGA006808,BGIBMGA014477,BGIBMGA009274,BGIBMGA009539,BGIBMGA013936,BGIBMGA003039,BGIBMGA005048,BGIBMGA014422,BGIBMGA009417	microtubule cytoskeleton	cellular_component	0.00013789	0.015227	19	3162	73	9382
GO:0046034	BGIBMGA013919,BGIBMGA003889,BGIBMGA008670,BGIBMGA000895,BGIBMGA001852,BGIBMGA003901,BGIBMGA006569,BGIBMGA004942,BGIBMGA013886,BGIBMGA003816,BGIBMGA001147,BGIBMGA008110,BGIBMGA005513,BGIBMGA010472,BGIBMGA007307,BGIBMGA009425	ATP metabolic process	biological_process	0.00014084	0.015227	16	3162	60	9382
GO:0042278	BGIBMGA003441,BGIBMGA005513,BGIBMGA004542,BGIBMGA010472,BGIBMGA004603,BGIBMGA001147,BGIBMGA003816,BGIBMGA008056,BGIBMGA008110,BGIBMGA006569,BGIBMGA010471,BGIBMGA001852,BGIBMGA004681,BGIBMGA003901,BGIBMGA003518,BGIBMGA003442,BGIBMGA000895,BGIBMGA008670,BGIBMGA006363,BGIBMGA013919,BGIBMGA009425,BGIBMGA001101,BGIBMGA000692,BGIBMGA007307,BGIBMGA000224,BGIBMGA007628,BGIBMGA003039,BGIBMGA004942,BGIBMGA…	purine nucleoside metabolic process	biological_process	0.00014589	0.015227	34	3162	170	9382
GO:0046128	BGIBMGA010471,BGIBMGA001852,BGIBMGA003901,BGIBMGA004681,BGIBMGA003518,BGIBMGA000895,BGIBMGA003442,BGIBMGA008670,BGIBMGA006363,BGIBMGA013919,BGIBMGA003441,BGIBMGA005513,BGIBMGA010472,BGIBMGA004542,BGIBMGA004603,BGIBMGA001147,BGIBMGA003816,BGIBMGA008056,BGIBMGA008110,BGIBMGA006569,BGIBMGA002103,BGIBMGA013564,BGIBMGA010473,BGIBMGA003889,BGIBMGA010449,BGIBMGA009425,BGIBMGA000692,BGIBMGA001101,BGIBMGA…	purine ribonucleoside metabolic process	biological_process	0.00014589	0.015227	34	3162	170	9382
GO:1901293	BGIBMGA005513,BGIBMGA012894,BGIBMGA007307,BGIBMGA010472,BGIBMGA009300,BGIBMGA009425,BGIBMGA001278,BGIBMGA006569,BGIBMGA000807,BGIBMGA004942,BGIBMGA013886,BGIBMGA003816,BGIBMGA007628,BGIBMGA001147,BGIBMGA008110,BGIBMGA012040,BGIBMGA003518,BGIBMGA000895,BGIBMGA001852,BGIBMGA010473,BGIBMGA013919,BGIBMGA001254,BGIBMGA009299,BGIBMGA001255,BGIBMGA003315,BGIBMGA003889,BGIBMGA008670,BGIBMGA012938	nucleoside phosphate biosynthetic process	biological_process	0.00017663	0.017136	28	3162	137	9382
GO:0009116	BGIBMGA003039,BGIBMGA007628,BGIBMGA004942,BGIBMGA013886,BGIBMGA014133,BGIBMGA009425,BGIBMGA012448,BGIBMGA000692,BGIBMGA001101,BGIBMGA009154,BGIBMGA002415,BGIBMGA007307,BGIBMGA000224,BGIBMGA003889,BGIBMGA010449,BGIBMGA002103,BGIBMGA013564,BGIBMGA010473,BGIBMGA004603,BGIBMGA001147,BGIBMGA003816,BGIBMGA008056,BGIBMGA008110,BGIBMGA006569,BGIBMGA003441,BGIBMGA005513,BGIBMGA010472,BGIBMGA004542,BGIBMGA…	nucleoside metabolic process	biological_process	0.00017749	0.017136	38	3162	200	9382
GO:1901657	BGIBMGA004681,BGIBMGA003901,BGIBMGA001852,BGIBMGA010471,BGIBMGA003442,BGIBMGA000895,BGIBMGA003518,BGIBMGA008670,BGIBMGA013919,BGIBMGA006363,BGIBMGA003441,BGIBMGA010472,BGIBMGA004542,BGIBMGA005513,BGIBMGA008110,BGIBMGA008056,BGIBMGA003816,BGIBMGA001147,BGIBMGA004603,BGIBMGA006569,BGIBMGA010473,BGIBMGA013564,BGIBMGA002103,BGIBMGA003889,BGIBMGA010449,BGIBMGA012448,BGIBMGA009425,BGIBMGA014133,BGIBMGA…	glycosyl compound metabolic process	biological_process	0.00017749	0.017136	38	3162	200	9382
GO:0009119	BGIBMGA009425,BGIBMGA014133,BGIBMGA007307,BGIBMGA000224,BGIBMGA000692,BGIBMGA001101,BGIBMGA007628,BGIBMGA003039,BGIBMGA013886,BGIBMGA004942,BGIBMGA013564,BGIBMGA010473,BGIBMGA002103,BGIBMGA003889,BGIBMGA010449,BGIBMGA003441,BGIBMGA010472,BGIBMGA004542,BGIBMGA005513,BGIBMGA008056,BGIBMGA008110,BGIBMGA004603,BGIBMGA001147,BGIBMGA003816,BGIBMGA006569,BGIBMGA004681,BGIBMGA003901,BGIBMGA010471,BGIBMGA…	ribonucleoside metabolic process	biological_process	0.00022322	0.021026	35	3162	181	9382
GO:0006796	BGIBMGA006363,BGIBMGA008670,BGIBMGA004163,BGIBMGA000853,BGIBMGA003442,BGIBMGA014244,BGIBMGA003901,BGIBMGA004681,BGIBMGA012076,BGIBMGA007646,BGIBMGA010471,BGIBMGA001852,BGIBMGA000807,BGIBMGA004872,BGIBMGA008110,BGIBMGA002996,BGIBMGA004603,BGIBMGA004222,BGIBMGA004028,BGIBMGA005513,BGIBMGA003441,BGIBMGA008506,BGIBMGA009530,BGIBMGA009300,BGIBMGA001254,BGIBMGA000982,BGIBMGA009299,BGIBMGA000587,BGIBMGA…	phosphate-containing compound metabolic process	biological_process	0.00037193	0.0342	93	3162	631	9382
GO:0044281	BGIBMGA013564,BGIBMGA014198,BGIBMGA004938,BGIBMGA012871,BGIBMGA007324,BGIBMGA014352,BGIBMGA009299,BGIBMGA001254,BGIBMGA003804,BGIBMGA006808,BGIBMGA008984,BGIBMGA012448,BGIBMGA014176,BGIBMGA010291,BGIBMGA012894,BGIBMGA001101,BGIBMGA012040,BGIBMGA013936,BGIBMGA007628,BGIBMGA003826,BGIBMGA012947,BGIBMGA006926,BGIBMGA001278,BGIBMGA004942,BGIBMGA003100,BGIBMGA001952,BGIBMGA004681,BGIBMGA003901,BGIBMGA…	small molecule metabolic process	biological_process	0.00044007	0.039065	95	3162	662	9382
GO:0030286	BGIBMGA003039,BGIBMGA005048,BGIBMGA014422,BGIBMGA001859,BGIBMGA001869,BGIBMGA014367,BGIBMGA003690,BGIBMGA000693	dynein complex	cellular_component	0.00044507	0.039065	8	3162	16	9382
GO:0006793	BGIBMGA000807,BGIBMGA004872,BGIBMGA008110,BGIBMGA002996,BGIBMGA004222,BGIBMGA004603,BGIBMGA005513,BGIBMGA004028,BGIBMGA003441,BGIBMGA008506,BGIBMGA009530,BGIBMGA009300,BGIBMGA006363,BGIBMGA008670,BGIBMGA000853,BGIBMGA004163,BGIBMGA003442,BGIBMGA014244,BGIBMGA007646,BGIBMGA004681,BGIBMGA003901,BGIBMGA012076,BGIBMGA010471,BGIBMGA001852,BGIBMGA006926,BGIBMGA006298,BGIBMGA004156,BGIBMGA004942,BGIBMGA…	phosphorus metabolic process	biological_process	0.00047451	0.040724	93	3162	636	9382
