# Supplementary material for: Transcriptome analysis reveals potential function of long non-coding RNAs in 20-hydroxyecdysone regulated autophagy in Bombyx mori
Source: BMC Genomics. 2021 May 22;22:374. doi: 10.1186/s12864-021-07692-1 (PMC8140452; doi:10.1186/s12864-021-07692-1)
Supplement: Supplementary file 8 — Additional file 8. The top 20 enriched KEGG pathways in the two groups (trans). [file 12864_2021_7692_MOESM8_ESM.xlsx]

## Sheet: T_2h_vs_C_2h_Top20_All
pathway_term (T_2h_vs_C_2h_Top20_All)	rich_factor	qvalue	gene_number
Fatty acid biosynthesis	1	0.000514338	10
Citrate cycle (TCA cycle)	0.421053	0.0015917	16
Fatty acid metabolism	0.303571	0.0157663	17
Lysosome	0.229885	0.0732506	20
Carbon metabolism	0.20202	0.198534	20
Phagosome	0.216216	0.198534	16
Glyoxylate and dicarboxylate metabolism	0.272727	0.244884	9
Oxidative phosphorylation	0.168919	0.336562	25
Pyruvate metabolism	0.236842	0.344191	9
Purine metabolism	0.166667	0.344191	23
Nitrogen metabolism	0.333333	0.344191	5
Tyrosine metabolism	0.3125	0.362815	5
Other glycan degradation	0.25	0.362815	7
Nicotinate and nicotinamide metabolism	0.294118	0.391299	5
Glycosphingolipid biosynthesis - globo series	0.307692	0.495324	4
Alanine, aspartate and glutamate metabolism	0.205882	0.598631	7
Cysteine and methionine metabolism	0.206897	0.646242	6
Metabolic pathways	0.120652	0.646242	111
Glycosphingolipid biosynthesis - ganglio series	0.272727	0.752031	3
Lysine degradation	0.1875	0.752031	6

## Sheet: T_2h_vs_C_2h_Top20_Down
pathway_term (T_2h_vs_C_2h_Top20_Down)	rich_factor	qvalue	gene_number
Fatty acid biosynthesis	1	6.94907e-05	10
Citrate cycle (TCA cycle)	0.394737	0.000399813	15
Fatty acid metabolism	0.267857	0.0102679	15
Carbon metabolism	0.20202	0.0210047	20
Oxidative phosphorylation	0.168919	0.0393325	25
Glyoxylate and dicarboxylate metabolism	0.272727	0.0694923	9
Phagosome	0.175676	0.232083	13
Pyruvate metabolism	0.210526	0.285382	8
Lysosome	0.149425	0.457299	13
Cysteine and methionine metabolism	0.206897	0.457299	6
Nitrogen metabolism	0.266667	0.457299	4
Tyrosine metabolism	0.25	0.490119	4
Lysine degradation	0.1875	0.490119	6
Nicotinate and nicotinamide metabolism	0.235294	0.490119	4
Alanine, aspartate and glutamate metabolism	0.176471	0.504826	6
Glycosphingolipid biosynthesis - ganglio series	0.272727	0.504826	3
Phenylalanine metabolism	0.25	0.531803	3
Other glycan degradation	0.178571	0.531803	5
Metabolic pathways	0.0978261	0.531803	90
Glycosphingolipid biosynthesis - globo series	0.230769	0.553432	3

## Sheet: T_2h_vs_C_2h_Top20_Up
pathway_term (T_2h_vs_C_2h_Top20_Up)	rich_factor	qvalue	gene_number
Lysosome	0.0804598	0.234006	7
Purine metabolism	0.0652174	0.234006	9
Tyrosine metabolism	0.125	0.704279	2
Proteasome	0.0789474	0.704279	3
Glutathione metabolism	0.0697674	0.704279	3
Drug metabolism - cytochrome P450	0.0666667	0.704279	3
Metabolism of xenobiotics by cytochrome P450	0.0625	0.704279	3
Pyrimidine metabolism	0.047619	0.704279	4
Other glycan degradation	0.0714286	0.704279	2
Galactose metabolism	0.0666667	0.704279	2
Sulfur metabolism	0.125	0.704279	1
Sphingolipid metabolism	0.0606061	0.704279	2
Sulfur relay system	0.111111	0.704279	1
Ribosome biogenesis in eukaryotes	0.0447761	0.704279	3
Citrate cycle (TCA cycle)	0.0526316	0.704279	2
Phagosome	0.0405405	0.704279	3
Porphyrin and chlorophyll metabolism	0.047619	0.704279	2
Glycosphingolipid biosynthesis - globo series	0.0769231	0.704279	1
Biosynthesis of amino acids	0.0384615	0.704279	3
Glycosaminoglycan biosynthesis - heparan sulfate / heparin	0.0714286	0.704279	1

## Sheet: T_6h_vs_C_6h_Top20_All
pathway_term (T_6h_vs_C_6h_Top20_All)	rich_factor	qvalue	gene_number
Proteasome	0.394737	7.02874e-06	15
Fatty acid biosynthesis	0.5	0.0402078	5
Citrate cycle (TCA cycle)	0.184211	0.306334	7
Purine metabolism	0.108696	0.398381	15
Fatty acid metabolism	0.142857	0.398381	8
Biosynthesis of amino acids	0.115385	0.698709	9
Alanine, aspartate and glutamate metabolism	0.147059	0.742113	5
Pyrimidine metabolism	0.107143	0.742113	9
Lysosome	0.103448	0.773181	9
Cysteine and methionine metabolism	0.137931	0.920634	4
2-Oxocarboxylic acid metabolism	0.130435	0.998087	3
Pantothenate and CoA biosynthesis	0.153846	0.998087	2
Glycosphingolipid biosynthesis - globo series	0.153846	0.998087	2
Fatty acid elongation	0.142857	0.998087	2
Propanoate metabolism	0.142857	0.998087	2
Ubiquitin mediated proteolysis	0.0833333	0.998087	7
Other glycan degradation	0.107143	0.998087	3
ECM-receptor interaction	0.107143	0.998087	3
Glutathione metabolism	0.0930233	0.998087	4
Metabolism of xenobiotics by cytochrome P450	0.0833333	0.998087	4

## Sheet: T_6h_vs_C_6h_Top20_Down
pathway_term (T_6h_vs_C_6h_Top20_Down)	rich_factor	qvalue	gene_number
Fatty acid biosynthesis	0.5	0.00073986	5
Fatty acid metabolism	0.107143	0.0474243	6
Citrate cycle (TCA cycle)	0.131579	0.0474243	5
mRNA surveillance pathway	0.078125	0.259963	5
Pantothenate and CoA biosynthesis	0.153846	0.435485	2
Propanoate metabolism	0.142857	0.435485	2
beta-Alanine metabolism	0.105263	0.572405	2
Carbon metabolism	0.0505051	0.572405	5
2-Oxocarboxylic acid metabolism	0.0869565	0.636559	2
Pyrimidine metabolism	0.047619	0.687251	4
ECM-receptor interaction	0.0714286	0.687251	2
Lysine degradation	0.0625	0.687251	2
Fanconi anemia pathway	0.0606061	0.687251	2
Alanine, aspartate and glutamate metabolism	0.0588235	0.687251	2
Purine metabolism	0.0362319	0.687251	5
Metabolic pathways	0.0271739	0.687251	25
Glycosphingolipid biosynthesis - ganglio series	0.0909091	0.687251	1
Phenylalanine metabolism	0.0833333	0.687251	1
Glutathione metabolism	0.0465116	0.687251	2
Glycosphingolipid biosynthesis - globo series	0.0769231	0.687251	1

## Sheet: T_6h_vs_C_6h_Top20_Up
pathway_term (T_6h_vs_C_6h_Top20_Up)	rich_factor	qvalue	gene_number
Proteasome	0.394737	1.01673e-08	15
Lysosome	0.091954	0.602379	8
Purine metabolism	0.0724638	0.772743	10
Biosynthesis of amino acids	0.0769231	0.9363	6
Glutathione metabolism	0.0930233	0.9363	4
Ubiquitin mediated proteolysis	0.0714286	0.9363	6
Cysteine and methionine metabolism	0.103448	0.9363	3
Metabolism of xenobiotics by cytochrome P450	0.0833333	0.9363	4
Alanine, aspartate and glutamate metabolism	0.0882353	0.9363	3
Pyrimidine metabolism	0.0595238	0.9363	5
Porphyrin and chlorophyll metabolism	0.0714286	0.9363	3
Terpenoid backbone biosynthesis	0.0869565	0.9363	2
Arachidonic acid metabolism	0.0869565	0.9363	2
Ribosome biogenesis in eukaryotes	0.0597015	0.9363	4
Wnt signaling pathway	0.0597015	0.9363	4
Drug metabolism - cytochrome P450	0.0666667	0.9363	3
Circadian rhythm - fly	0.142857	0.9363	1
Sulfur metabolism	0.125	0.9363	1
Other glycan degradation	0.0714286	0.9363	2
Sulfur relay system	0.111111	0.9363	1
