# Supplementary material for: Transcriptome analysis reveals potential function of long non-coding RNAs in 20-hydroxyecdysone regulated autophagy in Bombyx mori
Source: BMC Genomics. 2021 May 22;22:374. doi: 10.1186/s12864-021-07692-1 (PMC8140452; doi:10.1186/s12864-021-07692-1)
Supplement: Supplementary file 9 — Additional file 9. The significantly enriched GO terms of differentially expressed mRNAs in the two groups. [file 12864_2021_7692_MOESM9_ESM.xlsx]

## Sheet: T_2h_vs_C_2h.GO_Enrichment
GO_accession	Gene_names	Description	Term_type	Over_represented_pValue	Corrected_pValue	CAD_item	CAD_list	Bg_item	Bg_list
GO:0016491	BGIBMGA013680,BGIBMGA006915,BGIBMGA013005,BGIBMGA007586,BGIBMGA005763,BGIBMGA012385,BGIBMGA004415,BGIBMGA000184,BGIBMGA002483,BGIBMGA005808,BGIBMGA005208,BGIBMGA011572,BGIBMGA010687,BGIBMGA013075,BGIBMGA006678,BGIBMGA004706,BGIBMGA003943,BGIBMGA002178,BGIBMGA000056,BGIBMGA006855,BGIBMGA004306,BGIBMGA013154,BGIBMGA008203,BGIBMGA001126,BGIBMGA002524,BGIBMGA007876,BGIBMGA011164,BGIBMGA014342,BGIBMGA…	oxidoreductase activity	molecular_function	8.7741e-07	0.0033885	198	1547	862	9382
GO:0055114	BGIBMGA006691,BGIBMGA013607,BGIBMGA002524,BGIBMGA001126,BGIBMGA011164,BGIBMGA002178,BGIBMGA013154,BGIBMGA004306,BGIBMGA008203,BGIBMGA006855,BGIBMGA000056,BGIBMGA003943,BGIBMGA010687,BGIBMGA013075,BGIBMGA011572,BGIBMGA006678,BGIBMGA004415,BGIBMGA000184,BGIBMGA005808,BGIBMGA002483,BGIBMGA007586,BGIBMGA013005,BGIBMGA012385,BGIBMGA005763,BGIBMGA006915,BGIBMGA005266,BGIBMGA013006,BGIBMGA009741,BGIBMGA…	oxidation-reduction process	biological_process	3.373e-06	0.0050054	183	1547	783	9382
GO:0044710	BGIBMGA000692,BGIBMGA012939,BGIBMGA006915,BGIBMGA007586,BGIBMGA006808,BGIBMGA013005,BGIBMGA005763,BGIBMGA000184,BGIBMGA005967,BGIBMGA005808,BGIBMGA013075,BGIBMGA003990,BGIBMGA006678,BGIBMGA003441,BGIBMGA009269,BGIBMGA003943,BGIBMGA013077,BGIBMGA002178,BGIBMGA013129,BGIBMGA006855,BGIBMGA000056,BGIBMGA001126,BGIBMGA002524,BGIBMGA004942,BGIBMGA011428,BGIBMGA006424,BGIBMGA007449,BGIBMGA000236,BGIBMGA…	single-organism metabolic process	biological_process	4.7969e-06	0.0050054	348	1547	1645	9382
GO:0020037	BGIBMGA007168,BGIBMGA003985,BGIBMGA013483,BGIBMGA006915,BGIBMGA009299,BGIBMGA003926,BGIBMGA005612,BGIBMGA012385,BGIBMGA013446,BGIBMGA000239,BGIBMGA012738,BGIBMGA001003,BGIBMGA001004,BGIBMGA009625,BGIBMGA001276,BGIBMGA006936,BGIBMGA011545,BGIBMGA001277,BGIBMGA003943,BGIBMGA002178,BGIBMGA002267,BGIBMGA003945,BGIBMGA000056,BGIBMGA012089,BGIBMGA010239,BGIBMGA006691,BGIBMGA013607,BGIBMGA014208,BGIBMGA…	heme binding	molecular_function	5.1843e-06	0.0050054	49	1547	149	9382
GO:0046906	BGIBMGA007487,BGIBMGA014208,BGIBMGA011618,BGIBMGA003014,BGIBMGA009012,BGIBMGA007421,BGIBMGA006518,BGIBMGA013482,BGIBMGA010713,BGIBMGA012487,BGIBMGA001005,BGIBMGA002269,BGIBMGA006916,BGIBMGA007184,BGIBMGA002272,BGIBMGA007893,BGIBMGA012737,BGIBMGA001162,BGIBMGA007042,BGIBMGA005266,BGIBMGA000640,BGIBMGA009276,BGIBMGA003985,BGIBMGA013483,BGIBMGA007168,BGIBMGA006915,BGIBMGA009299,BGIBMGA005612,BGIBMGA…	tetrapyrrole binding	molecular_function	1.244e-05	0.009609	49	1547	154	9382
GO:0005506	BGIBMGA007184,BGIBMGA002272,BGIBMGA001162,BGIBMGA005266,BGIBMGA000640,BGIBMGA011618,BGIBMGA005626,BGIBMGA007421,BGIBMGA009012,BGIBMGA012221,BGIBMGA001273,BGIBMGA001005,BGIBMGA006916,BGIBMGA002269,BGIBMGA011521,BGIBMGA003841,BGIBMGA008625,BGIBMGA001277,BGIBMGA003943,BGIBMGA009857,BGIBMGA002178,BGIBMGA000056,BGIBMGA002267,BGIBMGA003945,BGIBMGA002524,BGIBMGA003446,BGIBMGA010239,BGIBMGA012089,BGIBMGA…	iron ion binding	molecular_function	4.9528e-05	0.030657	44	1547	142	9382
GO:0005509	BGIBMGA006856,BGIBMGA012488,BGIBMGA005736,BGIBMGA000689,BGIBMGA003930,BGIBMGA010195,BGIBMGA002393,BGIBMGA002952,BGIBMGA010266,BGIBMGA005345,BGIBMGA010874,BGIBMGA006742,BGIBMGA000932,BGIBMGA010451,BGIBMGA013298,BGIBMGA011982,BGIBMGA000208,BGIBMGA014545,BGIBMGA006937,BGIBMGA007989,BGIBMGA003374,BGIBMGA004308,BGIBMGA009172,BGIBMGA008519,BGIBMGA009343,BGIBMGA008861,BGIBMGA001107,BGIBMGA004571,BGIBMGA…	calcium ion binding	molecular_function	5.5566e-05	0.030657	57	1547	185	9382

## Sheet: T_6h_vs_C_6h.GO_Enrichment
GO_accession	Gene_names	Description	Term_type	Over_represented_pValue	Corrected_pValue	CAD_item	CAD_list	Bg_item	Bg_list
GO:0044710	BGIBMGA004224,BGIBMGA013998,BGIBMGA005015,BGIBMGA007601,BGIBMGA006968,BGIBMGA009267,BGIBMGA006048,BGIBMGA014177,BGIBMGA006916,BGIBMGA002103,BGIBMGA003683,BGIBMGA001383,BGIBMGA014108,BGIBMGA001073,BGIBMGA013133,BGIBMGA010365,BGIBMGA008984,BGIBMGA013238,BGIBMGA008957,BGIBMGA009851,BGIBMGA013239,BGIBMGA001849,BGIBMGA001037,BGIBMGA004787,BGIBMGA004090,BGIBMGA011213,BGIBMGA004603,BGIBMGA011476,BGIBMGA…	single-organism metabolic process	biological_process	1.3926e-07	0.00053783	315	1349	1645	9382
GO:0003824	BGIBMGA006725,BGIBMGA011600,BGIBMGA013280,BGIBMGA009885,BGIBMGA009230,BGIBMGA007098,BGIBMGA000724,BGIBMGA006016,BGIBMGA004913,BGIBMGA011735,BGIBMGA002295,BGIBMGA012921,BGIBMGA004221,BGIBMGA009562,BGIBMGA013365,BGIBMGA010829,BGIBMGA005348,BGIBMGA004079,BGIBMGA003920,BGIBMGA000772,BGIBMGA011791,BGIBMGA005509,BGIBMGA001869,BGIBMGA005991,BGIBMGA003990,BGIBMGA004534,BGIBMGA006169,BGIBMGA012775,BGIBMGA…	catalytic activity	molecular_function	3.0411e-06	0.0058724	703	1349	4190	9382
GO:1901564	BGIBMGA001912,BGIBMGA009892,BGIBMGA003442,BGIBMGA011454,BGIBMGA004782,BGIBMGA004681,BGIBMGA009828,BGIBMGA001385,BGIBMGA013902,BGIBMGA008709,BGIBMGA005117,BGIBMGA003977,BGIBMGA010471,BGIBMGA000563,BGIBMGA001147,BGIBMGA009401,BGIBMGA006214,BGIBMGA001546,BGIBMGA011268,BGIBMGA007119,BGIBMGA012188,BGIBMGA011521,BGIBMGA010794,BGIBMGA013063,BGIBMGA013537,BGIBMGA004908,BGIBMGA007712,BGIBMGA005048,BGIBMGA…	organonitrogen compound metabolic process	biological_process	7.3259e-06	0.0094309	153	1349	722	9382
GO:0005975	BGIBMGA003629,BGIBMGA007740,BGIBMGA006856,BGIBMGA010240,BGIBMGA009699,BGIBMGA006989,BGIBMGA011646,BGIBMGA014536,BGIBMGA013299,BGIBMGA011755,BGIBMGA006874,BGIBMGA004221,BGIBMGA009467,BGIBMGA000672,BGIBMGA012560,BGIBMGA012069,BGIBMGA003160,BGIBMGA006812,BGIBMGA006213,BGIBMGA004595,BGIBMGA003955,BGIBMGA006725,BGIBMGA008304,BGIBMGA013916,BGIBMGA010888,BGIBMGA014192,BGIBMGA011129,BGIBMGA010807,BGIBMGA…	carbohydrate metabolic process	biological_process	1.0633e-05	0.010266	102	1349	440	9382
GO:0000502	BGIBMGA003028,BGIBMGA005358,BGIBMGA009562,BGIBMGA004376,BGIBMGA003335,BGIBMGA001395,BGIBMGA001915,BGIBMGA013898,BGIBMGA002953,BGIBMGA003009	proteasome complex	cellular_component	3.95e-05	0.02719	10	1349	20	9382
GO:0005839	BGIBMGA001915,BGIBMGA003335,BGIBMGA001395,BGIBMGA004376,BGIBMGA005358,BGIBMGA009562,BGIBMGA003028,BGIBMGA003009,BGIBMGA013898	proteasome core complex	cellular_component	4.2242e-05	0.02719	9	1349	17	9382
GO:0044281	BGIBMGA004955,BGIBMGA002885,BGIBMGA009132,BGIBMGA003815,BGIBMGA002197,BGIBMGA001035,BGIBMGA001929,BGIBMGA003441,BGIBMGA007194,BGIBMGA009425,BGIBMGA011917,BGIBMGA009045,BGIBMGA003865,BGIBMGA008930,BGIBMGA004280,BGIBMGA006855,BGIBMGA013774,BGIBMGA010124,BGIBMGA011774,BGIBMGA010472,BGIBMGA000680,BGIBMGA011428,BGIBMGA009888,BGIBMGA001386,BGIBMGA005808,BGIBMGA012429,BGIBMGA006216,BGIBMGA011813,BGIBMGA…	small molecule metabolic process	biological_process	9.1702e-05	0.03771	136	1349	662	9382
GO:0004298	BGIBMGA001915,BGIBMGA004376,BGIBMGA003335,BGIBMGA001395,BGIBMGA009562,BGIBMGA003028,BGIBMGA003009,BGIBMGA013898	threonine-type endopeptidase activity	molecular_function	9.7987e-05	0.03771	8	1349	15	9382
GO:0070003	BGIBMGA003009,BGIBMGA013898,BGIBMGA001915,BGIBMGA003335,BGIBMGA001395,BGIBMGA004376,BGIBMGA009562,BGIBMGA003028	threonine-type peptidase activity	molecular_function	9.7987e-05	0.03771	8	1349	15	9382
GO:0004497	BGIBMGA011476,BGIBMGA000563,BGIBMGA012701,BGIBMGA009857,BGIBMGA006968,BGIBMGA001035,BGIBMGA005015,BGIBMGA001385,BGIBMGA000236,BGIBMGA007009,BGIBMGA010471,BGIBMGA005167,BGIBMGA002938	monooxygenase activity	molecular_function	0.00011184	0.03771	13	1349	24	9382
GO:0006082	BGIBMGA003021,BGIBMGA009514,BGIBMGA011521,BGIBMGA001152,BGIBMGA012188,BGIBMGA001547,BGIBMGA007502,BGIBMGA003039,BGIBMGA009401,BGIBMGA012701,BGIBMGA011222,BGIBMGA009276,BGIBMGA004415,BGIBMGA002788,BGIBMGA005447,BGIBMGA007079,BGIBMGA013537,BGIBMGA013063,BGIBMGA014227,BGIBMGA007637,BGIBMGA005116,BGIBMGA003656,BGIBMGA003199,BGIBMGA002574,BGIBMGA005300,BGIBMGA004336,BGIBMGA013235,BGIBMGA008116,BGIBMGA…	organic acid metabolic process	biological_process	0.00012694	0.03771	75	1349	330	9382
GO:0019752	BGIBMGA007637,BGIBMGA013063,BGIBMGA014227,BGIBMGA013537,BGIBMGA007079,BGIBMGA005447,BGIBMGA002788,BGIBMGA009276,BGIBMGA004415,BGIBMGA011222,BGIBMGA012701,BGIBMGA009401,BGIBMGA003039,BGIBMGA001547,BGIBMGA007502,BGIBMGA012188,BGIBMGA001152,BGIBMGA011521,BGIBMGA009514,BGIBMGA003021,BGIBMGA013340,BGIBMGA011223,BGIBMGA002576,BGIBMGA001385,BGIBMGA011601,BGIBMGA003977,BGIBMGA005117,BGIBMGA010471,BGIBMGA…	carboxylic acid metabolic process	biological_process	0.00012694	0.03771	75	1349	330	9382
GO:0043436	BGIBMGA011917,BGIBMGA006856,BGIBMGA006855,BGIBMGA004280,BGIBMGA008930,BGIBMGA001037,BGIBMGA003865,BGIBMGA003815,BGIBMGA002885,BGIBMGA002295,BGIBMGA001929,BGIBMGA001035,BGIBMGA012560,BGIBMGA005808,BGIBMGA002716,BGIBMGA001386,BGIBMGA000680,BGIBMGA002524,BGIBMGA009888,BGIBMGA011428,BGIBMGA006816,BGIBMGA006216,BGIBMGA001383,BGIBMGA004655,BGIBMGA007349,BGIBMGA014108,BGIBMGA007582,BGIBMGA012995,BGIBMGA…	oxoacid metabolic process	biological_process	0.00012694	0.03771	75	1349	330	9382
GO:0051258	BGIBMGA013780,BGIBMGA004603,BGIBMGA001547,BGIBMGA003441,BGIBMGA012985,BGIBMGA009132,BGIBMGA001587,BGIBMGA009131,BGIBMGA002103,BGIBMGA007247,BGIBMGA004681,BGIBMGA003442,BGIBMGA007740,BGIBMGA001707,BGIBMGA008130,BGIBMGA011428,BGIBMGA001944,BGIBMGA014227,BGIBMGA001683,BGIBMGA001585,BGIBMGA010471,BGIBMGA004542	protein polymerization	biological_process	0.00014238	0.039276	22	1349	66	9382
GO:0044248	BGIBMGA001683,BGIBMGA013096,BGIBMGA007517,BGIBMGA014227,BGIBMGA009496,BGIBMGA001944,BGIBMGA000944,BGIBMGA001582,BGIBMGA014198,BGIBMGA012903,BGIBMGA006819,BGIBMGA012387,BGIBMGA003009,BGIBMGA006135,BGIBMGA008029,BGIBMGA013898,BGIBMGA009276,BGIBMGA009131,BGIBMGA008839,BGIBMGA005358,BGIBMGA003039,BGIBMGA007247,BGIBMGA002966,BGIBMGA001915,BGIBMGA012134,BGIBMGA003335,BGIBMGA012292,BGIBMGA002576,BGIBMGA…	cellular catabolic process	biological_process	0.00017507	0.044051	77	1349	339	9382
GO:0016709	BGIBMGA005015,BGIBMGA012701,BGIBMGA009857,BGIBMGA006968,BGIBMGA005167,BGIBMGA002938,BGIBMGA007009,BGIBMGA001385	oxidoreductase activity, acting on paired donors, with incorporation or reduction of molecular oxygen, NAD(P)H as one donor, and incorporation of one atom of oxygen	molecular_function	0.0001825	0.044051	8	1349	11	9382
