# Supplementary material for: Transcriptome analysis reveals potential function of long non-coding RNAs in 20-hydroxyecdysone regulated autophagy in Bombyx mori
Source: BMC Genomics. 2021 May 22;22:374. doi: 10.1186/s12864-021-07692-1 (PMC8140452; doi:10.1186/s12864-021-07692-1)
Supplement: Supplementary file 11 — Additional file 11. The primers of the selected lncRNAs and mRNAs. [file 12864_2021_7692_MOESM11_ESM.xlsx]

## Sheet: Sheet1
Name	Genebank No.	Sequences (5’-3’)
Atg1-F	NM_001309546.1	CCCCGCCTATGTCTATGTTG
Atg1-R		ATCTGATGGGTGGGAGTACG
Atg8-F	NM_001046779.1	AAGGCTAGGCTTGGAGAC
Atg8-R		CAGATGTGGGTGGAATGA
Atg4B-F	XM_004929171.2	AAGTTGGCCAGTGGTTTGGA
Atg4B-R		GCATCCAGTCTGACACCACA
HR3-F	XM_012696365.2	ACTTCATAAGTCACGTGGAG
HR3-R		TTGCCGAACATCTCATGTAT
actinA3-F	U49854	ATGTGCGACGAAGAAGTTGC
actinA3-R		GTCTCCTACGTACGAGTCCT
LNC_000560-F		ATTAACAATGCCGTGCGGAG
LNC_000560-R		GCCGGAACAAATGCACGAAG
LNC_000063-F		TGCGTCAATAGCAAACCGAC
LNC_000063-R		AGTCATAGACCGCACGTCTC
LNC_000458-F		TACTTACTGGTCGGCATCGT
LNC_000458-R		GTTCACCAGGTCGAAAACCAC
LNC_000585-F		AGTTTATGGCTTAATGGGCA
LNC_000585-R		TGAGCTCACCTACACTCTTA
T7-LNC_000560-F		GGATCCTAATACGACTCACTATAGG AGTCCTGGACTAGCCGAATC
T7-LNC_000560-R		GGATCCTAATACGACTCACTATAGG GCCGGAACAAATGCACGAAG
T7-EGFP-F		GGATCCTAATACGACTCACTATAGGGAGAATGGTGAGCAAGGGCG
T7-EGFP-R		GGATCCTAATACGACTCACTATAGGGAGACTTGTACAGCTCGTCC
